# Supplementary material for: Who and why do researchers opt to publish in post-publication peer review platforms? - findings from a review and survey of F1000 Research
Source: F1000Res. 2018 Jun 27;7:920. [Version 1] doi: 10.12688/f1000research.15436.1 (PMC6053701; doi:10.12688/f1000research.15436.1)
Supplement: Articles published in F1000 Research between the period 13 th July 2012 and 30 th November 2017 [file f1000research-7-16821-s0000.tgz]

Archive with 1 entries (1 files):
- 6f288c39-e197-4f6b-98af-31a36157a003_Dataset.xlsx
