# Supplementary material for: Who and why do researchers opt to publish in post-publication peer review platforms? - findings from a review and survey of F1000 Research
Source: F1000Res. 2018 Jun 27;7:920. [Version 1] doi: 10.12688/f1000research.15436.1 (PMC6053701; doi:10.12688/f1000research.15436.1)
Supplement: Articles published in F1000 Research between the period 13 th July 2012 and 30 th November 2017 [file f1000research-7-16821-s0000.tgz › 6f288c39-e197-4f6b-98af-31a36157a003_Dataset.xlsx]

## Sheet: Sheet1
Title	Type	Location	World Bank List of Economies	Funding	First Publication Date	Last Publication Date	Indexed on PubMED
Dyslipidemia: Genetics, lipoprotein lipase and HindIII polymorphism	Review	Ecuador	Upper middle income	Non-Commercial	2017-11-30	2017-11-30	No
Polypharmacy in Alzheimer's disease patients in Brazil: Guidance for pharmaceutical assistance	Research Article	Brazil	Upper middle income	None	2017-11-29	2017-11-29	No
META-pipe cloud setup and execution	Method Article	Norway	High income	Non-Commercial	2017-11-29	2018-01-18	No
Out-of-pocket health expenditure and fairness in utilization of health care facilities in Cambodia in 2005 and 2010	Research Article	Sweden	High income	None	2017-11-29	2017-11-29	Yes
Portable respiratory polygraphy monitoring of obese mothers the first night after caesarean section with bupivacaine/morphine/fentanyl spinal anaesthesia	Research Article	Sweden	High income	Non-Commercial	2017-11-29	2018-02-07	Yes
Prediction of influenza vaccine effectiveness for the influenza season 2017/18 in the US	Research Note	USA	High income	None	2017-11-29	2017-11-29	Yes
Differential methylation analysis of reduced representation bisulfite sequencing experiments using edgeR	Method Article	Australia	High income	Non-Commercial	2017-11-28	2017-11-28	Yes
Funding knowledgebases: Towards a sustainable funding model for the UniProt use case	Research Article	Switzerland	High income	Non-Commercial	2017-11-27	2017-11-27	Yes
Monocytes isolated by positive and negative magnetic sorting techniques show different molecular characteristics and immunophenotypic behaviour	Research Article	India	Lower middle income	Non-Commercial	2017-11-23	2018-03-28	Yes
miRcomp-Shiny: Interactive assessment of qPCR-based microRNA quantification and quality control algorithms	Software Tool Article	USA	High income	Non-Commercial	2017-11-23	2017-11-23	No
Identification of organic pigments in tattoo inks and permanent make-ups using MALDI-TOF mass spectrometry	Method Article	Switzerland	High income	None	2017-11-21	2018-01-08	Yes
Increased static postural sway after energy drink consumption: A randomized trial	Research Article	USA	High income	None	2017-11-21	2017-11-21	No
A study on the efficacy of APACHE-IV for predicting mortality and length of stay in an intensive care unit in Iran	Research Article	Iran	Upper middle income	Non-Commercial	2017-11-20	2017-11-20	Yes
Evaluation of Trichoderma spp., Pseudomonas fluorescence and Bacillus subtilis for biological control of Ralstonia wilt of tomato	Research Article	Nepal	Low income	Both	2017-11-20	2018-03-22	Yes
Genetics in the 21st Century: Implications for patients, consumers and citizens	Opinion Article	UK	High income	Non-Commercial	2017-11-17	2017-11-17	Yes
IL-15 enhances cross-reactive antibody recall responses to seasonal H3 influenza viruses in vitro	Research Article	USA	High income	Non-Commercial	2017-11-15	2017-11-15	Yes
Easy and efficient ensemble gene set testing with EGSEA	Software Tool Article	Australia	High income	Non-Commercial	2017-11-14	2017-11-14	Yes
The rise and fall of machine learning methods in biomedical research	Research Note	UK	High income	Non-Commercial	2017-11-14	2018-01-02	Yes
Multi-species consumer jams and the fall of guarded corals to crown-of-thorns seastar outbreaks	Research Note	France	High income	Non-Commercial	2017-11-13	2017-11-13	Yes
Anaesthesia for open wrist fracture surgery in adults/elderly	Research Note	Sweden	High income	None	2017-11-13	2017-11-13	Yes
The impact of fresh gas flow on wash-in, wash-out time and gas consumption for sevoflurane and desflurane, comparing two anaesthesia machines, a test-lung study	Research Note	Sweden	High income	Non-Commercial	2017-11-13	2017-12-22	Yes
Analyzing DECREASE trials to estimate evidence of data manipulation	Research Article	The Netherlands	High income	Non-Commercial	2017-11-13	2017-11-13	No
Case Report: A rare case of prosthetic valve infective endocarditis caused by Aerococcus urinae	Case Report	USA	High income	None	2017-11-13	2017-11-13	Yes
Phenotype and genotype of lactic acid bacteria (LAB) isolated from the tiger grouper Epinephelus fuscoguttatus alimentary tract	Research Note	Indonesia	Lower middle income	Non-Commercial	2017-11-10	2017-11-10	Yes
Estimation of the fractal network properties of multicellular life by cellular box-counting	Method Article	Hungary	High income	None	2017-11-09	2017-11-09	No
bcbioRNASeq: R package for bcbio RNA-seq analysis	Software Tool Article	Australia	High income	None	2017-11-08	2017-11-08	No
Draft genomes of two Australian strains of the plant pathogen, Phytophthora cinnamomi	Research Note	Australia	High income	None	2017-11-08	2017-11-08	Yes
Association of adverse childhood experiences with functional identity and impulsivity among adults: a cross-sectional study	Research Article	Pakistan	Lower middle income	None	2017-11-08	2017-11-08	No
The decision to delivery interval in emergency caesarean sections: Impact of anaesthetic technique and work shift	Research Article	Sweden	High income	None	2017-11-08	2017-12-11	Yes
Case Report: A rare cause of oral bullae: Angina bullosa hemorrhagica	Case Report	Turkey	Upper middle income	None	2017-11-08	2017-11-08	Yes
NastyBugs: A simple method for extracting antimicrobial resistance information from metagenomes	Software Tool Article	USA	High income	Non-Commercial	2017-11-08	2017-11-08	No
Piscine birnavirus triggers antiviral immune response in trout red blood cells, despite not being infective	Research Article	Spain	High income	Non-Commercial	2017-11-07	2017-12-13	Yes
Case Report: An incidental finding of an adrenal metastases noted in a “collision tumor” from a large malignant nerve sheath tumor of the thigh	Case Report	USA	High income	None	2017-11-07	2017-11-07	No?
PPInfer: a Bioconductor package for inferring functionally related proteins using protein interaction networks	Software Tool Article	USA	High income	Non-Commercial	2017-11-07	2017-12-08	No
Amending published articles: time to rethink retractions and corrections?	Opinion Article	Australia	High income	None	2017-11-06	2017-11-06	No
Prospective observational research on the clinical profile and outcome analysis among a cohort of patients sustaining traumatic cervical spine and cord injury in a peripheral tertiary spine care centre in Nepal	Research Article	Nepal	Low income	None	2017-11-06	2017-11-06	Yes
Identification of diverse defense mechanisms in trout red blood cells in response to VHSV halted viral replication	Research Article	Spain	High income	Non-Commercial	2017-11-06	2018-02-09	Yes
Unexpected results in Chernozem soil respiration while measuring the effect of a bio-fertilizer on soil microbial activity	Research Note	Hungary	High income	None	2017-11-03	2017-12-18	Yes
Dysglycemic states and hypertension: A relationship dependent on low-grade inflammation	Research Article	Venezuela	Upper middle income	Non-Commercial	2017-11-03	2017-11-03	No
Clinical protocol for the registration of individual translucent zones of frontal teeth	Method Article	Bulgaria	Upper middle income	Non-Commercial	2017-11-02	2017-11-02	No
Detection of illicit online sales of fentanyls via Twitter	Research Note	USA	High income	Non-Commercial	2017-11-02	2017-11-02	Yes
Rheumatoid arthritis in an adult patient with mosaic distal 18q-, 18p- and dicentric ring chromosome 18	Research Note	USA	High income	None	2017-11-02	2018-02-28	Yes
Development of a deep neural network derived from contours defined by consensus-based guidelines for automatic target segmentation in hepatocellular carcinoma radiotherapy: A study protocol	Study Protocol	China	Upper middle income	Commercial	2017-11-01	2017-11-01	No
The protective effectiveness of control interventions for malaria prevention: a systematic review of the literature	Systematic Review	Madagascar	Low income	Non-Commercial	2017-11-01	2017-11-01	Yes
Continuous outcome logistic regression for analyzing body mass index distributions	Method Article	Switzerland	High income	Non-Commercial	2017-11-01	2017-11-01	Yes
Cancer complaints: The profile of patients from the emergency department of a Brazilian oncology teaching hospital	Research Article	USA	High income	None	2017-10-31	2017-10-31	No
Prenatal maternal plasma DNA screening for cystic fibrosis: A computer modelling study of screening performance	Research Article	UK	High income	None	2017-10-27	2017-10-27	Yes
Predictive value of early postoperative IOP and bleb morphology in Mitomycin-C augmented trabeculectomy	Research Article	USA	High income	Non-Commercial	2017-10-27	2017-12-19	Yes
Risk of solid cancer in patients with mast cell activation syndrome: Results from Germany and USA	Research Article	Germany	High income	Non-Commercial	2017-10-26	2017-10-26	Yes
A putative role for genome-wide epigenetic regulatory mechanisms in Huntington’s disease: A computational assessment	Research Article	The Netherlands	High income	Non-Commercial	2017-10-25	2017-10-25	No
Identification of predictive cytokine biomarkers of scleroderma via local causal neighborhood methods	Research Article	USA	High income	Non-Commercial	2017-10-24	2017-10-24	No
Patient predictors of poor drug sensitive tuberculosis treatment outcomes in Kyiv Oblast, Ukraine	Research Article	USA	High income	Non-Commercial	2017-10-23	2017-10-23	No
Evaluation of predicted Medfly (Ceratitis capitata) quarantine length in the United States utilizing degree-day and agent-based models	Research Article	USA	High income	Non-Commercial	2017-10-20	2017-10-20	Yes
The 2017 Bioinformatics Open Source Conference (BOSC)	Editorial	USA	High income	None	2017-10-19	2017-10-19	Yes
Induced spawning of siban fish Cyclocheilichthys apogon using Ovaprim	Research Note	Indonesia	Lower middle income	Non-Commercial	2017-10-18	2017-10-18	Yes
Comparison of school based and supplemental vaccination strategies in the delivery of vaccines to 5-19 year olds in Africa - a systematic review	Systematic Review	South Africa	Upper middle income	None	2017-10-18	2017-10-18	Yes
Zika virus reservoirs: Implications for transmission, future outbreaks, drug and vaccine development	Review	USA	High income	None	2017-10-17	2017-10-17	Yes
Developing data interoperability using standards: A wheat community use case	Opinion Article	France	High income	Non-Commercial	2017-10-16	2017-12-06	Yes
Measuring evolutionary rates of proteins in a structural context	Method Article	USA	High income	Non-Commercial	2017-10-16	2017-10-16	Yes
The use of dexmedetomidine and intravenous acetaminophen for the prevention of postoperative delirium in cardiac surgery patients over 60 years of age: a pilot study	Research Article	USA	High income	Non-Commercial	2017-10-16	2017-12-21	Yes
Updated mtCOI reference dataset for the Bemisia tabaci species complex	Data Note	Australia	High income	None	2017-10-13	2017-10-13	Yes
Evaluation of electrochemiluminescence immunoassays for immunosuppressive drugs on the Roche cobas e411 analyzer	Research Note	Canada	High income	None	2017-10-13	2017-12-12	Yes
Nutritional and micronutrient status of adolescent schoolgirls in eastern Sudan: A cross-sectional study	Research Article	Sudan	Lower middle income	None	2017-10-13	2017-10-13	No
Socioeconomic disparities in income, education and geographic location for hypertension among Thai adults: Results from the National Socioeconomic Survey	Research Article	Thailand	Upper middle income	Non-Commercial	2017-10-13	2017-10-13	No?
Laboratory growth of denitrifying water column microbial consortia from deep-sea shipwrecks in the northern Gulf of Mexico	Research Article	USA	High income	Non-Commercial	2017-10-13	2017-10-13	No
Stage 1 Registered Report: Effect of deficient phagocytosis on neuronal survival and neurological outcome after temporary middle cerebral artery occlusion (tMCAo)	Study Protocol	Germany	High income	None	2017-10-12	2017-11-14	Yes
CellMap visualizes protein-protein interactions and subcellular localization	Software Tool Article	Germany	High income	Non-Commercial	2017-10-11	2018-02-01	Yes
Development of pulmonary arterial hypertension and diffuse alveolar damage in 2-month old Holstein dairy calves following an acute episode of bloody scours	Research Article	USA	High income	Non-Commercial	2017-10-11	2017-10-11	No
Impact of effective contact rate and post treatment immune status on population tuberculosis infection and disease using a mathematical model	Research Article	South Africa	Upper middle income	Non-Commercial	2017-10-09	2017-10-09	No
A comparison of spatial heterogeneity with local cluster detection methods for chronic respiratory diseases in Thailand	Research Article	Thailand	Upper middle income	Non-Commercial	2017-10-09	2018-03-06	Yes
A short review on the potential of coffee husk gasification for sustainable energy in Uganda	Review	Uganda	Low income	None	2017-10-06	2017-10-06	Yes
The peer review process for awarding funds to international science research consortia: a qualitative developmental evaluation	Research Article	UK	High income	Non-Commercial	2017-10-06	2017-12-22	Yes
Endoplasmic reticulum-to-Golgi transitions upon herpes virus infection	Research Article	Switzerland	High income	Non-Commercial	2017-10-05	2018-02-28	No?
Illustrative examples of probable transfer of resistance determinants from food animals to humans: Streptothricins, glycopeptides, and colistin	Review	USA	High income	Non-Commercial	2017-10-05	2017-10-05	Yes
Risk perception of medicinal marijuana in medical students from northeast Mexico	Research Article	Mexico	Upper middle income	Non-Commercial	2017-10-04	2017-10-04	No
Case Report: Managing a giant, high-grade carotid body tumor in a resource-limited setting	Case Report	Nepal	Low income	None	2017-10-04	2017-10-04	Yes
Identification of high-risk patients for early death or unplanned readmission using the LACE index in an older Portuguese population	Research Article	Portugal	High income	None	2017-10-03	2017-10-03	No
Tools for annotation and comparison of structural variation	Research Article	USA	High income	Non-Commercial	2017-10-03	2017-10-03	Yes
Could night-guards be used as a simple method to detect leached-elements from dental restorations intra-orally? A study on amalgam restorations	Research Article	Egypt	Lower middle income	None	2017-10-02	2017-10-02	No
The sedentary (r)evolution: Have we lost our metabolic flexibility?	Opinion Article	Germany	High income	None	2017-10-02	2017-10-02	Yes
Genetic diversity and multiplicity of Plasmodium falciparum merozoite surface protein 2 in field isolates from Sudan	Research Article	Sudan	Lower middle income	Non-Commercial	2017-10-02	2017-10-02	No
Immunoexpression of P63 and SOX2 in triple-negative breast cancers, Indonesia	Research Article	Indonesia	Lower middle income	None	2017-09-28	2018-01-08	Yes
Expanding the chemical information science gateway	Editorial	Germany	High income	None	2017-09-27	2017-09-27	Yes
Two center experience of capsule endoscopy in Iran: Report on 101 cases	Research Article	Iran	Upper middle income	None	2017-09-27	2018-02-12	Yes
Case Report: Spontaneous cholecystocutaneous fistula, a rare cholethiasis complication	Case Report	Italy	High income	None	2017-09-27	2017-09-27	Yes
Dermal fibroblasts from patients with Parkinson’s disease have normal GCase activity and autophagy compared to patients with PD and GBA mutations	Research Article	UK	High income	Non-Commercial	2017-09-26	2018-02-09	Yes
A method to estimate the number of neurons supporting visual orientation discrimination in primates	Method Article	USA	High income	Non-Commercial	2017-09-26	2017-09-26	Yes
Case Report: Mucus plug in bronchus mimicking a bronchial solid foreign body obstruction	Case Report	China	Upper middle income	None	2017-09-25	2017-09-25	Yes
First de novo draft genome sequence of Oryza coarctata, the only halophytic species in the genus Oryza	Data Note	India	Lower middle income	None	2017-09-25	2017-09-25	Yes
Rapid coral mortality following doldrums-like conditions on Iriomote, Japan	Research Note	Australia	High income	Non-Commercial	2017-09-22	2018-03-12	Yes
Fragger: a protein fragment picker for structural queries	Software Tool Article	Japan	High income	Non-Commercial	2017-09-22	2017-09-22	Yes
Make researchers revisit past publications to improve reproducibility	Opinion Article	Canada	High income	None	2017-09-21	2017-09-21	Yes
lakemorpho: Calculating lake morphometry metrics in R	Software Tool Article	USA	High income	None	2017-09-21	2017-09-21	Yes
On the interpretability and computational reliability of frequency-domain Granger causality	Correspondence	Italy	High income	Non-Commercial	2017-09-20	2017-09-20	Yes
Moderate-to-severe atopic dermatitis patients show increases in serum C-reactive protein levels, correlating with skin disease activity	Research Article	USA	High income	Non-commercial	2017-09-20	2017-09-20	Yes
Effectiveness of model-based clustering in analyzing Plasmodium falciparum RNA-seq time-course data	Research Article	Nigeria	Lower middle income	None	2017-09-19	2017-09-19	No
A review of data sharing statements in observational studies published in the BMJ: A cross-sectional study	Research Note	UK	High income	None	2017-09-19	2017-11-06	Yes
Unintended consequences of machine learning in medicine?	Correspondence	UK	High income	None	2017-09-19	2017-09-19	Yes
Case Report: Hyperprolactinemia and growth hormone deficiency associated with Morning Glory Syndrome; with a review of the literature	Case Report	Jamaica	Upper middle income	None	2017-09-18	2017-09-18	No
Utility of massive open online courses (MOOCs) concerning outbreaks of emerging and reemerging diseases	Research Note	Peru	Upper middle income	None	2017-09-18	2017-12-27	Yes
Maize phyllosphere microbial community niche development across stages of host leaf growth	Research Article	USA	High income	None	2017-09-18	2018-01-18	Yes
A survey of quality of life indicators in the Romanian Roma population following the ‘Decade of Roma Inclusion’	Research Article	USA	High income	Non-Commercial	2017-09-15	2017-09-15	No
Draft genome of tule elk Cervus elaphus nannodes	Data Note	USA	High income	Non-Commercial	2017-09-15	2017-12-11	Yes
Interfacial microscopic examination and chemical analysis of resin-dentin interface of self-adhering flowable resin composite	Research Article	Egypt	Lower middle income	None	2017-09-14	2017-10-23	Yes
The effect of cognitive-behavioral counseling on anxiety in the mothers of infants in the NICU: A randomized controlled trial	Research Article	Iran	Upper middle income	None	2017-09-12	2017-09-12	Yes
Factors determining access to oral health services among children aged less than 12 years in Peru	Research Article	Peru	Upper middle income	None	2017-09-12	2017-09-12	Yes
Thermodynamic projection of the antibody interaction network: The fountain energy landscape of molecular interaction systems	Opinion Article	Hungary	High income	None	2017-09-11	2017-09-11	No
BeerDeCoded: the open beer metagenome project	Data Note	Switzerland	High income	Non-Commercial	2017-09-11	2017-10-20	Yes
Fibromax-based nonalcoholic fatty liver disease in chronic obstructive pulmonary disease patients with obstructive sleep apnea: Methodological considerations	Correspondence	France	High income	None	2017-09-08	2017-09-08	Yes
Blinding in trials of interventional procedures is possible and worthwhile	Review	UK	High income	Non-Commercial	2017-09-08	2017-09-08	Yes
Single-incision laparoscopic surgery in gynecologic surgery: a single-institutional experience from Saudi Arabia	Research Article	Saudi Arabia	High income	None	2017-09-07	2017-09-07	Yes
Phenotypic and genotypic detection of carbapenemase enzymes producing gram-negative bacilli isolated from patients in Khartoum State	Research Article	Sudan	Lower middle income	None	2017-09-07	2017-09-07	No
Treatment of chronic telogen effluvium with oral minoxidil: A retrospective study	Research Article	Australia	High income	None	2017-09-06	2017-09-06	Yes
The future of metabolomics in ELIXIR	Opinion Article	Germany	High income	Non-Commercial	2017-09-06	2017-10-30	Yes
A case series report of cancer patients undergoing group body psychotherapy	Clinical Practice Article	Switzerland	High income	None	2017-09-05	2017-09-05	Yes
The unhappy postdoc: a survey based study	Research Article	USA	High income	Non-Commercial	2017-09-05	2017-09-05	No
An international survey and modified Delphi process revealed editors’ perceptions, training needs, and ratings of competency-related statements for the development of core competencies for scientific editors of biomedical journals	Research Article	Canada	High income	Non-Commercial	2017-09-04	2017-09-04	Yes
The evaluation of a virtual education system based on the DeLone and McLean model: A path analysis	Research Article	Iran	Upper middle income	None	2017-09-04	2017-09-25	Yes
Gender differences in the prevalence of nonalcoholic fatty liver disease in the Northeast of Thailand: A population-based cross-sectional study	Research Article	Thailand	Upper middle income	Non-Commercial	2017-09-04	2017-10-20	Yes
Functional characterizations of rare UBA1 variants in X-linked Spinal Muscular Atrophy	Research Article	USA	High income	Non-Commercial	2017-09-04	2017-09-04	Yes
Best practice data life cycle approaches for the life sciences	Opinion Article	Australia	High income	Non-Commercial	2017-08-31	2017-08-31	No
In silico analysis of natural compounds targeting structural and nonstructural proteins of chikungunya virus	Research Article	India	Lower middle income	None	2017-08-30	2017-12-08	Yes
Continuous training and certification in neonatal resuscitation in remote areas using a multi-platform information and communication technology intervention, compared to standard training: A randomized cluster trial study protocol	Study Protocol	Peru	Upper middle income	Non-Commercial	2017-08-30	2018-03-08	No?
Spatial intratumoural heterogeneity in the expression of GIT1 is associated with poor prognostic outcome in oestrogen receptor positive breast cancer patients with synchronous lymph node metastases	Research Article	Spain	High income	Non-Commercial	2017-08-30	2018-02-14	No?
Hepatic deletion of p110α and p85α results in insulin resistance despite sustained IRS1-associated phosphatidylinositol kinase activity	Research Article	Sweden	High income	Non-Commercial	2017-08-30	2017-08-30	No
The first 3D printed multiple sclerosis brain: Towards a 3D era in medicine	Research Note	USA	High income	None	2017-08-30	2017-09-20	No
First record of the Ligia baudiniana species complex in the American Gulf of Mexico Coastline, as confirmed by morphological and molecular approaches	Research Note	USA	High income	None	2017-08-30	2017-08-30	Yes
Intertraffic of Endothelin 1 and Thrombospondin 1 between lungs and myocard via pulmonary circulation can alter cardiac loads, tissue integrity and atrial blood coagulability	Opinion Article	Croatia	High income	Non-Commercial	2017-08-29	2017-08-29	No
Developing WHO guidelines: Time to formally include evidence from mathematical modelling studies	Opinion Article	Switzerland	High income	Non-Commercial	2017-08-29	2018-02-26	Yes
The utility of serum 25-Hydroxyvitamin-D and body mass index in the work-up of patients presenting to a bone health clinic	Research Article	USA	High income	None	2017-08-29	2017-08-29	No
The ELIXIR-EXCELERATE Train-the-Trainer pilot programme: empower researchers to deliver high-quality training	Opinion Article	UK	High income	Non-Commercial	2017-08-24	2017-08-24	Yes
recount workflow: Accessing over 70,000 human RNA-seq samples with Bioconductor	Method Article	USA	High income	Non-Commercial	2017-08-24	2017-08-24	Yes
TicTimer software for measuring tic suppression	Software Tool Article	USA	High income	Non-Commercial	2017-08-24	2017-12-22	Yes
Exploring Vietnamese co-authorship patterns in social sciences with basic network measures of 2008-2017 Scopus data	Research Article	Vietnam	Lower middle income	None	2017-08-24	2017-08-24	Yes
Growth performance and feed utilization of African catfish Clarias gariepinus fed a commercial diet and reared in the biofloc system enhanced with probiotic	Research Note	Indonesia	Lower middle income	Non-Commercial	2017-08-22	2017-08-22	Yes
Protein nano-cages: Novel carriers for optimized targeted remedy	Review	Iran	Upper middle income	None	2017-08-22	2017-08-22	No
A bibliometric analysis of the global research on sofosbuvir	Research Note	Peru	Upper middle income	None	2017-08-22	2017-08-22	Yes
Renal impairment in stroke patients: A comparison between the haemorrhagic and ischemic variants	Research Article	Nepal	Low income	None	2017-08-21	2017-10-06	Yes
Cutaneous vasculitis in children: A nationwide epidemiological study in Spain	Research Article	Spain	High income	None	2017-08-21	2017-08-21	No
Identification of the ventral occipital visual field maps in the human brain	Method Article	USA	High income	Non-Commercial	2017-08-21	2017-08-21	Yes
RNAi targeting Caenorhabditis elegans α-arrestins marginally affects lifespan	Research Article	South Korea	Upper middle income	Non-Commercial	2017-08-18	2017-10-19	Yes
Medical support during an Ironman 70.3 triathlon race	Research Article	South Korea	Upper middle income	Non-Commercial	2017-08-18	2017-08-18	Yes
COINSTAC: Decentralizing the future of brain imaging analysis	Software Tool Article	USA	High income	Non-Commercial	2017-08-18	2017-08-18	Yes
Towards a systematic assessment of assay interference: Identification of extensively tested compounds with high assay promiscuity	Research Article	Germany	High income	Non-Commercial	2017-08-17	2017-10-09	Yes
Case Report: Synchronous primary malignancy including the breast and endometrium	Case Report	Iran	Upper middle income	None	2017-08-17	2017-12-14	Yes
Second ISCB Latin American Student Council Symposium (LA-SCS) 2016	Editorial	Argentina	Upper middle income	Non-Commercial	2017-08-16	2017-08-16	Yes
BAT: Bisulfite Analysis Toolkit	Software Tool Article	Germany	High income	Non-Commercial	2017-08-16	2017-08-16	Yes
Systematically linking tranSMART, Galaxy and EGA for reusing human translational research data	Method Article	The Netherlands	High income	Non-Commercial	2017-08-16	2017-08-16	Yes
Professional medical writing support and the reporting quality of randomized controlled trial abstracts among high-impact general medical journals	Research Note	USA	High income	None	2017-08-16	2017-09-14	Yes
Phylogeny and biogeography of the carnivorous plant family Droseraceae with representative Drosera species from Northeast India	Research Article	India	Lower middle income	Non-Commercial	2017-08-14	2017-08-14	No
BRCA1 novel mutation V1736D and in silico analysis of SNP Q356R in Sudanese patients with breast cancer	Research Article	Sudan	Lower middle income	None	2017-08-14	2017-11-06	No
An analysis of characteristics of post-authorisation studies registered on the ENCePP EU PAS Register	Research Article	UK	High income	None	2017-08-14	2017-11-10	Yes
Study of oral aniracetam in C57BL/6J mice without pre-existing cognitive impairments	Research Article	USA	High income	Non-Commercial	2017-08-14	2017-12-15	No
Tourette syndrome research highlights from 2016	Review	USA	High income	Non-Commercial	2017-08-11	2017-08-11	Yes
Effects of Schiff base aromatic amino acid derivatives on antioxidant and immune system disturbances in a rat model of aflatoxin B1 induced experimental mycotoxicosis	Research Article	Armenia	Lower middle income	Non-Commercial	2017-08-10	2017-08-10	No
Diagnosis of three different pathogenic microorganisms by gas chromatography-mass spectrometry	Research Article	Iran	Upper middle income	Non-Commercial	2017-08-10	2017-12-11	Yes
People who report anomalous information reception have higher dissociation symptom scores	Research Note	USA	High income	Non-Commercial	2017-08-10	2018-01-04	No?
Accurate cytogenetic biodosimetry through automated dicentric chromosome curation and metaphase cell selection	Method Article	Canada	High income	Both	2017-08-09	2017-08-09	Yes
Identification and analysis of functional associations among natural eukaryotic genome editing components	Method Article	Switzerland	High income	Non-Commercial	2017-08-08	2017-08-08	No
Treatment of femoral shaft fractures with monoaxial external fixation in polytrauma patients	Research Article	Italy	High income	None	2017-08-07	2017-08-07	Yes
What do we know about grant peer review in the health sciences?	Review	UK	High income	Non-Commercial	2017-08-07	2018-03-27	Yes
Optimal cutoff for the evaluation of insulin resistance through triglyceride-glucose index: A cross-sectional study in a Venezuelan population	Research Article	Venezuela	Upper middle income	Non-Commercial	2017-08-07	2017-10-20	Yes
Giving eyespots a shiner: Pharmacologic manipulation of the Io moth wing pattern	Research Note	USA	High income	None	2017-08-03	2017-09-26	Yes
A simple method to measure CLOCK-BMAL1 DNA binding activity in tissue and cell extracts	Method Article	USA	High income	Non-Commercial	2017-08-03	2017-09-12	Yes
The new alchemy: Online networking, data sharing and research activity distribution tools for scientists	Opinion Article	USA	High income	None	2017-08-03	2017-08-03	Yes
New chimeric RNAs in acute myeloid leukemia	Research Article	France	High income	Non-Commercial	2017-08-02	2017-12-19	Yes
Using sheep genomes from diverse U.S. breeds to identify missense variants in genes affecting fecundity	Research Article	USA	High income	Non-Commercial	2017-08-02	2017-08-02	Yes
Child psychiatry: A scientometric analysis 1980-2016	Research Article	Pakistan	Lower middle income	None	2017-08-01	2017-08-01	Yes
cophesim: a comprehensive phenotype simulator for testing novel association methods	Software Tool Article	USA	High income	Non-Commercial	2017-08-01	2017-08-01	Yes
Exploring differential evolution for inverse QSAR analysis	Research Article	Germany	High income	Non-Commercial	2017-07-31	2017-09-06	Yes
Case Report: Laparoscopic hepatectomy in an elderly patient with major comorbidities	Case Report	Greece	High income	None	2017-07-31	2017-12-18	Yes
BlobTools: Interrogation of genome assemblies	Software Tool Article	UK	High income	Non-Commercial	2017-07-31	2017-07-31	No
Consumption of traditional alcoholic beverages in children from a rural village in Northern Peru, 2017	Research Article	Peru	Upper middle income	None	2017-07-28	2017-07-28	No
Preprocessed Consortium for Neuropsychiatric Phenomics dataset	Data Note	USA	High income	Non-Commercial	2017-07-28	2017-09-22	Yes
Plasmapheresis in neurological disorders: six years experience from University Clinical center Tuzla	Research Article	Bosnia and Herzegovina	Upper middle income	None	2017-07-26	2017-07-26	Yes
A 4-week, lifestyle-integrated, home-based exercise training programme elicits improvements in physical function and lean mass in older men and women: a pilot study	Research Article	UK	High income	Non-Commercial	2017-07-26	2017-09-11	Yes
The relationship between altmetric score with received citations in Iranian pediatrics articles	Research Article	Iran	Upper middle income	None	2017-07-25	2017-07-25	No
Overuse of prophylactic antibiotics for elective caesarean delivery in Medani Hospital, Sudan	Research Article	Sudan	Lower middle income	None	2017-07-25	2017-07-25	No
We need a NICE for global development spending	Opinion Article	UK	High income	Non-Commercial	2017-07-25	2017-07-25	Yes
Logarithmic distributions prove that intrinsic learning is Hebbian	Research Article	USA	High income	None	2017-07-25	2017-10-11	Yes
In vitro regulation of reactive oxygen species formation in red blood cells of homozygous sickle cell patients using Vitamin C	Research Article	USA	High income	None	2017-07-25	2017-07-25	No
Frailty and emergency surgery in the elderly: Protocol of a prospective, multicenter study in Italy for evaluating perioperative outcome (The FRAILESEL Study)	Study Protocol	Italy	High income	None	2017-07-21	2017-07-21	No
Women as editors-in-chief of environmental science journals	Research Note	Mexico	Upper middle income	None	2017-07-21	2017-07-21	No
Bioconductor workflow for single-cell RNA sequencing: Normalization, dimensionality reduction, clustering, and lineage inference	Method Article	USA	High income	Non-Commercial	2017-07-21	2017-07-21	Yes
Proteolytic processing of the L-type Ca2+ channel alpha11.2 subunit in neurons	Research Article	USA	High income	Non-Commercial	2017-07-21	2017-07-21	Yes
A multi-disciplinary perspective on emergent and future innovations in peer review	Review	UK	High income	Non-Commercial	2017-07-20	2017-11-29	Yes
CNS cell-type localization and LPS response of TLR signaling pathways	Research Article	USA	High income	Non-Commercial	2017-07-19	2017-07-19	Yes
Case Report: An incidentaloma that catches your eye - adrenal myelolipoma	Case Report	Thailand	Upper middle income	None	2017-07-18	2017-07-18	Yes
YODEL: Peak calling software for HITS-CLIP data	Software Tool Article	USA	High income	Non-Commercial	2017-07-18	2017-07-18	No
ChemMaps: Towards an approach for visualizing the chemical space based on adaptive satellite compounds	Research Note	Mexico	Upper middle income	Non-Commercial	2017-07-17	2017-08-04	Yes
Serum complexed and free prostate specific antigen levels are lower in female elite athletes in comparison to control women	Research Article	Sweden	High income	Non-Commercial	2017-07-17	2017-07-17	Yes
Virtual-screening workflow tutorials and prospective results from the Teach-Discover-Treat competition 2014 against malaria	Method Article	Switzerland	High income	Commercial	2017-07-17	2017-07-17	Yes
The effects of the Er:YAG laser on trabecular bone micro-architecture: Comparison with conventional dental drilling by micro-computed tomographic and histological techniques	Research Article	USA	High income	Non-Commercial	2017-07-17	2017-07-17	Yes
Shifting paradigm of maternal and perinatal death review system in Bangladesh: A real time approach to address sustainable developmental goal 3 by 2030	Review	Bangladesh	Lower middle income	None	2017-07-12	2017-07-12	Yes
A sequencer coming of age: De novo genome assembly using MinION reads	Review	Belgium	High income	None	2017-07-07	2017-12-12	No?
Surgical placement of a wireless telemetry device for cardiovascular studies of bovine calves	Method Article	USA	High income	Non-Commercial	2017-07-05	2017-07-05	Yes
Developing a strategy for computational lab skills training through Software and Data Carpentry: Experiences from the ELIXIR Pilot action	Opinion Article	New Zealand	High income	Non-Commercial	2017-07-03	2017-07-03	Yes
GAC: Gene Associations with Clinical, a web based application	Software Tool Article	USA	High income	Non-Commercial	2017-07-03	2018-01-02	Yes
Te Waka Kuaka, Rasch analysis of a cultural assessment tool in traumatic brain injury in Māori	Research Article	New Zealand	High income	Non-Commercial	2017-06-30	2017-06-30	No
Service evaluation of the implementation of a digitally-enabled care pathway for the recognition and management of acute kidney injury	Study Protocol	UK	High income	Non-Commercial	2017-06-30	2017-08-07	Yes
valr: Reproducible genome interval analysis in R	Software Tool Article	USA	High income	Non-Commercial	2017-06-29	2017-06-29	Yes
MicroRNAs in the development and neoplasia of the mammary gland	Review	India	Lower middle income	None	2017-06-28	2017-10-03	Yes
Sanger sequencing as a first-line approach for molecular diagnosis of Andersen-Tawil syndrome	Opinion Article	Mexico	Upper middle income	None	2017-06-28	2017-06-28	Yes
The choice between surgical scrubbing and sterile covering before or after induction of anaesthesia: A prospective study	Research Article	Sweden	High income	Non-Commercial	2017-06-28	2017-08-09	Yes
RNAtor: an Android-based application for biologists to plan RNA sequencing experiments	Software Tool Article	India	Lower middle income	Non-Commercial	2017-06-26	2017-11-16	No
2017 ISCB Accomplishment by a Senior Scientist Award: Pavel Pevzner	Editorial	USA	High income	None	2017-06-26	2017-06-26	Yes
2017 ISCB Innovator Award: Aviv Regev	Editorial	USA	High income	None	2017-06-26	2017-06-26	Yes
2017 ISCB Overton Prize: Christoph Bock	Editorial	USA	High income	None	2017-06-26	2017-06-26	Yes
2017 Outstanding Contributions to ISCB Award: Fran Lewitter	Editorial	USA	High income	None	2017-06-26	2017-06-26	Yes
Assessment of injection safety in Ha Dong General Hospital, Hanoi, in 2012	Research Article	Vietnam	Lower middle income	None	2017-06-26	2017-11-24	Yes
Analytical challenges of untargeted GC-MS-based metabolomics and the critical issues in selecting the data processing strategy	Research Article	China	Upper middle income	None	2017-06-22	2017-06-22	Yes
Accessibility to health services among migrant workers in the Northeast of Thailand	Research Article	Thailand	Upper middle income	None	2017-06-22	2017-06-22	Yes
ELIXIR-UK role in bioinformatics training at the national level and across ELIXIR	Opinion Article	UK	High income	Non-Commercial	2017-06-21	2017-06-21	Yes
Mapping of microRNAs related to cervical cancer in Latin American human genomic variants	Research Article	Colombia	Upper middle income	None	2017-06-20	2017-06-20	No
Saccharomyces cerevisiae show low levels of traversal across the human blood brain barrier in vitro	Research Note	Spain	High income	Non-Commercial	2017-06-20	2017-09-12	Yes
Case Report: Lupoid cutaneous leishmaniasis mimicking verruca plana	Case Report	Turkey	Upper middle income	None	2017-06-20	2017-06-20	Yes
The antimicrobial activity of plants in the vicinity of a geothermal area in Perak, Malaysia	Research Note	Malaysia	Upper middle income	None	2017-06-19	2017-06-19	No
Massive open online courses in health sciences from Latin American institutions: A need for improvement?	Research Note	Peru	Upper middle income	Non-Commercial	2017-06-19	2017-06-19	Yes
Puzzles in modern biology. V. Why are genomes overwired?	Opinion Article	USA	High income	Non-Commercial	2017-06-16	2017-08-14	Yes
A bipedal mammalian model for spinal cord injury research: The tammar wallaby	Research Article	Australia	High income	None	2017-06-15	2017-06-15	Yes
CASAS: Cancer Survival Analysis Suite, a web based application	Software Tool Article	USA	High income	Non-Commercial	2017-06-15	2017-07-31	Yes
Case report: Percutaneous electrical neural field stimulation in two cases of sympathetically-mediated pain	Clinical Practice Article	USA	High income	None	2017-06-15	2017-06-15	Yes
Data of physiological measurements and quality of life in subjects with mild to moderate COPD compared to asymptomatic current smokers, former smokers and never-smokers	Data Note	Switzerland	High income	Commercial	2017-06-13	2018-03-07	No?
A community proposal to integrate proteomics activities in ELIXIR	Opinion Article	UK	High income	Non-Commercial	2017-06-13	2017-06-13	Yes
Four simple recommendations to encourage best practices in research software	Opinion Article	UK	High income	Non-Commercial	2017-06-13	2017-06-13	Yes
Clues to finding correlates of risk/protection for HIV-1 vaccines	Opinion Article	Canada	High income	None	2017-06-12	2017-06-12	No
Preliminary assessment of soil contamination by trace metals in peri-urban municipal landfills in Ibadan, Nigeria	Research Article	Nigeria	Lower middle income	None	2017-06-12	2017-06-12	No
Platelet distribution width, mean platelet volume and haematological parameters in patients with uncomplicated plasmodium falciparum and P. vivax malaria	Research Article	Sudan	Lower middle income	None	2017-06-12	2017-06-12	Yes
Case Report: Nicolau syndrome due to etofenamate injection	Case Report	Turkey	Upper middle income	None	2017-06-12	2017-06-12	Yes
Draft genome sequencing of the sugarcane hybrid SP80-3280	Data Note	Brazil	Upper middle income	Non-Commercial	2017-06-09	2017-07-03	Yes
Interactions of CAF1-NOT complex components from Trypanosoma brucei	Research Article	Germany	High income	Non-Commercial	2017-06-09	2017-06-09	No
The menstrual cycle affects recognition of emotional expressions: an event-related potential study	Research Article	Japan	High income	Non-Commercial	2017-06-08	2017-06-08	Yes
Pathogenic helminths in the past: Much ado about nothing	Opinion Article	The Netherlands	High income	None	2017-06-08	2017-08-11	Yes
The ABCs of finding a good antibody: How to find a good antibody, validate it, and publish meaningful data	Opinion Article	USA	High income	None	2017-06-08	2017-06-08	Yes
Community and Code: Nine Lessons from Nine NESCent Hackathons	Research Article	The Netherlands	High income	Non-Commercial	2017-06-06	2017-06-06	No
Improved deconvolution of very weak confocal signals	Method Article	USA	High income	Non-Commercial	2017-06-06	2017-08-07	Yes
A multi-tool recipe to identify regions of protein-DNA binding and their influence on associated gene expression	Method Article	USA	High income	Non-Commercial	2017-06-06	2017-06-06	Yes
A simple mathematical approach to the analysis of polypharmacology and polyspecificity data	Research Article	USA	High income	None	2017-06-06	2017-06-06	Yes
Using spectral decomposition of the signals from laurdan-derived probes to evaluate the physical state of membranes in live cells	Research Article	France	High income	Non-Commercial	2017-06-01	2017-08-01	Yes
MinION Analysis and Reference Consortium: Phase 2 data release and analysis of R9.0 chemistry	Research Article	USA	High income	Non-Commercial	2017-05-31	2017-05-31	Yes
CyTOF workflow: differential discovery in high-throughput high-dimensional cytometry datasets	Method Article	Switzerland	High income	Non-Commercial	2017-05-26	2017-05-26	Yes
Case Report: Multiple hemorrhagic metastases to the brain from primary lung choriocarcinoma	Case Report	Nepal	Low income	None	2017-05-23	2017-05-23	Yes
Leptin, insulin like growth factor-I levels and histology-diagnosed placental malaria in an area characterized by unstable malaria transmission in central Sudan	Research Article	Sudan	Lower middle income	Non-Commercial	2017-05-22	2017-05-22	No
Monitoring respiration and oxygen saturation in patients during the first night after elective bariatric surgery: A cohort study	Research Article	Sweden	High income	Non-Commercial	2017-05-22	2017-06-23	Yes
The advantage of channeling nucleotides for very processive functions	Review	France	High income	Non-Commercial	2017-05-18	2017-07-18	Yes
Polyp bailout in Pocillopora damicornis following thermal stress	Research Note	Australia	High income	None	2017-05-17	2017-08-10	Yes
Case Report: Severe allergic reaction to Physiomesh® after laparoscopic ventral hernia repair	Case Report	Denmark	High income	None	2017-05-17	2017-05-17	No
Semantics for interoperability of distributed data and models: Foundations for better-connected information	Method Article	Spain	High income	Non-Commercial	2017-05-17	2017-05-17	No
Initial genome sequencing of the sugarcane CP 96-1252 complex hybrid	Data Note	USA	High income	Commercial	2017-05-17	2017-05-17	Yes
Evaluation of mineral oil saturated hydrocarbons (MOSH) and mineral oil aromatic hydrocarbons (MOAH) in pure mineral hydrocarbon-based cosmetics and cosmetic raw materials using 1H NMR spectroscopy	Method Article	Germany	High income	None	2017-05-16	2017-08-22	Yes
ogttMetrics: Data structures and algorithms for oral glucose tolerance tests	Software Tool Article	USA	High income	Non-Commercial	2017-05-16	2017-05-16	No
Case Report: Inflammatory myofibroblastic tumor causes formation of an ileal conglomerate in a patient previously treated for Wilms’ tumor	Case Report	Denmark	High income	None	2017-05-15	2017-09-25	No
Transcriptomic analysis of Saccharomyces cerevisiae xSaccharomyces kudriavzevii hybrids during low temperature winemaking	Research Article	Spain	High income	Non-Commercial	2017-05-15	2017-09-12	Yes
To derotate or not? The impact of a permanent derotation screw on the revision rate of dynamic hip screw fixation for intracapsular neck of femur fractures	Research Article	UK	High income	None	2017-05-15	2017-05-15	No
Electrocortical correlations between pairs of isolated people: A reanalysis	Research Note	USA	High income	None	2017-05-15	2017-05-15	Yes
Effect of PVP on the characteristic of modified membranes made from waste PET bottles for humic acid removal	Research Article	Indonesia	Lower middle income	None	2017-05-12	2017-06-16	Yes
Immunoprofiling of human uterine mast cells identifies three phenotypes and expression of ERβ and glucocorticoid receptor	Research Article	UK	High income	Non-Commercial	2017-05-12	2017-06-22	Yes
From disease modelling to personalised therapy in patients with CEP290 mutations	Correspondence	UK	High income	Non-Commercial	2017-05-12	2017-05-12	Yes
TIDDIT, an efficient and comprehensive structural variant caller for massive parallel sequencing data	Software Tool Article	Sweden	High income	Non-Commercial	2017-05-10	2017-06-30	Yes
Investigation of chimeric reads using the MinION	Research Article	New Zealand	High income	Non-Commercial	2017-05-05	2017-08-16	Yes
SNP-SNP interactions as risk factors for aggressive prostate cancer	Research Note	New Zealand	High income	None	2017-05-03	2017-05-03	Yes
A putative antiviral role of plant cytidine deaminases	Research Article	Spain	High income	Non-Commercial	2017-05-03	2017-06-15	Yes
Case Report: Using ultrasound to prevent a broken catheter from migrating to the heart.	Case Report	The Netherlands	High income	None	2017-05-03	2017-05-03	Yes
De novo whole-genome assembly of a wild type yeast isolate using nanopore sequencing	Research Article	The Netherlands	High income	None	2017-05-03	2017-05-03	No
Efficacy of an 8-week course of sofosbuvir and ledipasvir for the treatment of HCV infection in selected HIV-infected patients	Research Article	USA	High income	None	2017-05-03	2017-05-03	No
Growth hormone receptor antagonism with pegvisomant in insulin resistant non-diabetic men: A phase II pilot study	Research Article	USA	High income	Both	2017-05-03	2017-05-03	Yes
On the origin of nonequivalent states: How we can talk about preprints	Opinion Article	Australia	High income	None	2017-05-02	2017-05-02	Yes
PubRunner: A light-weight framework for updating text mining results	Software Tool Article	USA	High income	Non-Commercial	2017-05-02	2017-10-13	Yes
A qualitative and quantitative performance evaluation of Swaziland’s Rural Health Motivator program	Research Article	USA	High income	Non-Commercial	2017-05-02	2017-05-02	No
Reproducibility2020: Progress and priorities	Review	USA	High income	None	2017-05-02	2017-05-02	Yes
Gene length and detection bias in single cell RNA sequencing protocols	Research Article	Australia	High income	Non-Commercial	2017-04-28	2017-04-28	Yes
Evidence for the oxidant-mediated amino acid conversion, a naturally occurring protein engineering process, in human cells	Research Note	USA	High income	Non-Commercial	2017-04-28	2017-04-28	No
Viewing RNA-seq data on the entire human genome	Software Tool Article	USA	High income	Non-Commercial	2017-04-28	2017-04-28	Yes
Epidemiology of adulthood drowning deaths in Bangladesh: Findings from a nationwide health and injury survey	Research Article	Bangladesh	Lower middle income	Non-Commercial	2017-04-27	2017-04-27	Yes
What is open peer review? A systematic review	Systematic Review	Germany	High income	Non-Commercial	2017-04-27	2017-08-31	Yes
Arkas: Rapid reproducible RNAseq analysis	Software Tool Article	USA	High income	Non-Commercial	2017-04-27	2017-06-21	Yes
The dynamic upper limit of human lifespan	Research Article	Australia	High income	None	2017-04-26	2017-06-09	No
Validation of commercial ERK antibodies against the ERK orthologue of the scleractinian coral Stylophora pistillata	Antibody Validation Article	Monaco	High income	Non-Commercial	2017-04-26	2017-07-03	Yes
Lumboperitoneal shunt insertion without fluoroscopy guidance: Accuracy of placement in a series of 107 procedures	Research Article	UK	High income	None	2017-04-25	2017-06-30	Yes
Evidence of disease control: a realistic concept beyond NEDA in the treatment of multiple sclerosis	Opinion Article	USA	High income	None	2017-04-25	2017-06-20	Yes
Case Report: Novel mutations in TBC1D24 are associated with autosomal dominant tonic-clonic and myoclonic epilepsy and recessive Parkinsonism, psychosis, and intellectual disability	Case Report	USA	High income	Non-Commercial	2017-04-24	2017-04-24	Yes
Looking into Pandora's Box: The Content of Sci-Hub and its Usage	Research Article	Germany	High income	None	2017-04-21	2017-04-21	Yes
What do hypnotics cost hospitals and healthcare?	Opinion Article	USA	High income	None	2017-04-21	2017-06-28	Yes
The internet trade of counterfeit spirits in Russia – an emerging problem undermining alcohol, public health and youth protection policies?	Opinion Article	Germany	High income	None	2017-04-20	2017-06-27	Yes
The elephant shark methylome reveals conservation of epigenetic regulation across jawed vertebrates	Research Article	New Zealand	High income	Non-Commercial	2017-04-20	2017-04-20	Yes
We can shift academic culture through publishing choices	Opinion Article	UK	High income	Non-Commercial	2017-04-20	2017-06-09	Yes
Results of early warning indicators for HIV/AIDS in 42 outpatient clinics in 25 northern provinces of Vietnam	Research Article	Vietnam	Lower middle income	None	2017-04-20	2017-07-20	No
Mitochondrial dysfunction in diabetic neuropathy may be involved in the development of neuropathic pain via a reduction in neurosteroid synthesis	Research Note	UK	High income	Non-Commercial	2017-04-18	2018-03-09	No?
Case Report: Making a diagnosis of familial renal disease – clinical and patient perspectives	Case Report	UK	High income	Non-Commercial	2017-04-12	2017-04-12	Yes
Introducing the Brassica Information Portal: Towards integrating genotypic and phenotypic Brassica crop data	Software Tool Article	UK	High income	Non-Commercial	2017-04-12	2017-04-12	Yes
GenRank: a R/Bioconductor package for prioritization of candidate genes	Software Tool Article	Finland	High income	Non-Commercial	2017-04-11	2017-04-11	No
Defining the inflammatory signature of human lung explant tissue in the presence and absence of glucocorticoid	Research Article	UK	High income	Commercial	2017-04-11	2017-04-11	Yes
Recent insights into the implications of metabolism in plasmacytoid dendritic cell innate functions: Potential ways to control these functions	Review	France	High income	Non-Commercial	2017-04-10	2017-06-22	Yes
Protein sites with more coevolutionary connections tend to evolve slower, while more variable protein families acquire higher coevolutionary connections	Research Article	India	Lower middle income	Non-Commercial	2017-04-10	2017-07-07	Yes
Cell signaling promoting protein carbonylation does not cause sulfhydryl oxidation: Implications to the mechanism of redox signaling	Research Note	USA	High income	Non-Commercial	2017-04-10	2017-04-10	Yes
Patient waiting time in the outpatient clinic at a central surgical hospital of Vietnam: Implications for resource allocation	Research Article	Vietnam	Lower middle income	None	2017-04-10	2017-06-15	Yes
Evaluation of hearing level in patients on long term aspirin therapy	Research Article	Nepal	Low income	None	2017-04-07	2018-02-16	Yes
Last rolls of the yoyo: Assessing the human canonical protein count	Review	UK	High income	Non-Commercial	2017-04-07	2017-04-07	Yes
DangerTrack: A scoring system to detect difficult-to-assess regions	Software Tool Article	USA	High income	Non-Commercial	2017-04-07	2017-04-07	Yes
Case Report: Orbital metastasis as the presenting feature of lung cancer	Case Report	Nepal	Low income	None	2017-04-05	2017-04-05	Yes
WTFgenes: What's The Function of these genes? Static sites for model-based gene set analysis	Software Tool Article	USA	High income	Non-Commercial	2017-04-04	2017-04-04	No
Autophagy and airway fibrosis: Is there a link?	Review	Australia	High income	Non-Commercial	2017-04-03	2017-04-03	Yes
Patterns of ocular inflammation in patients with miliary tuberculosis	Research Note	India	Lower middle income	None	2017-04-03	2017-04-03	Yes
Treatment with penicillin G and hydrocortisone reduces ALS-associated symptoms: a case series of three patients	Clinical Practice Article	The Netherlands	High income	None	2017-04-03	2017-04-03	Yes
Midlife interventions are critical in prevention, delay, or improvement of Alzheimer’s disease and vascular cognitive impairment and dementia	Opinion Article	USA	High income	Non-Commercial	2017-04-03	2017-04-03	Yes
Factors associated with awareness about syphilis and gonorrhoea among women in Bangladesh	Research Article	Bangladesh	Lower middle income	None	2017-03-31	2017-03-31	No
A scoring system for the evaluation of the mutated Crb1/rd8-derived retinal lesions in C57BL/6N mice	Research Note	UK	High income	Non-Commercial	2017-03-31	2017-03-31	Yes
Imagining tomorrow's university in an era of open science	Opinion Article	USA	High income	None	2017-03-31	2017-05-19	Yes
Early fruiting in Synsepalum dulcificum (Schumach. & Thonn.) Daniell juveniles induced by water and inorganic nutrient management	Research Article	Benin	Low income	Non-Commercial	2017-03-30	2017-03-30	Yes
Yellow fever in the Americas: the growing concern about new epidemics	Opinion Article	Colombia	Upper middle income	None	2017-03-30	2017-04-25	Yes
Cardiovascular involvement and manifestations of systemic Chikungunya virus infection: A systematic review	Systematic Review	Colombia	Upper middle income	None	2017-03-29	2017-05-02	Yes
Wash-in and wash-out of sevoflurane in a test-lung model: A comparison between Aisys and FLOW-i	Research Note	Sweden	High income	None	2017-03-29	2017-04-26	Yes
Case Report: Diagnosis of hypogeusia after oral exposure to commercial cleaning agent and considerations for clinical taste testing	Case Report	USA	High income	Non-Commercial	2017-03-28	2017-06-19	Yes
Expresso: A database and web server for exploring the interaction of transcription factors and their target genes in Arabidopsis thaliana using ChIP-Seq peak data	Software Tool Article	USA	High income	Non-Commercial	2017-03-28	2017-03-28	Yes
Improving agricultural knowledge management: The AgTrials experience	Research Article	Colombia	Upper middle income	Non-Commercial	2017-03-24	2017-03-24	Yes
Hermaphroditism in the white spot grouper Epinephelus coeruleopunctatus (Pisces: Serranidae) harvested from Padang City waters, Indonesia	Research Note	Indonesia	Lower middle income	Non-Commercial	2017-03-24	2017-03-24	Yes
Extending TCGA queries to automatically identify analogous genomic data from dbGaP	Software Tool Article	USA	High income	Non-Commercial	2017-03-24	2017-03-24	Yes
Towards a systems approach for chronic diseases, based on health state modeling	Opinion Article	Switzerland	High income	Commercial	2017-03-23	2017-03-23	Yes
Case Report: Behçet’s disease accompanied with vitiligo	Case Report	Turkey	Upper middle income	None	2017-03-23	2017-03-23	Yes
Scaling-up primary health care-based prevention and management of alcohol use disorder at the municipal level in middle-income countries in Latin America: Background and pre-protocol for a three-country quasi-experimental study	Study Protocol	UK	High income	None	2017-03-23	2017-11-13	Yes
A collection of annotated and harmonized human breast cancer transcriptome datasets, including immunologic classification	Data Note	Qatar	High income	Non-Commercial	2017-03-20	2018-02-09	Yes
Associative memory cells: Formation, function and perspective	Review	China	Upper middle income	Non-Commercial	2017-03-17	2017-03-30	Yes
Effects of physical activity on the link between PGC-1a and FNDC5 in muscle, circulating Ιrisin and UCP1 of white adipocytes in humans: A systematic review	Systematic Review	Greece	High income	Non-Commercial	2017-03-17	2017-05-26	Yes
Resistance mechanisms to drug therapy in breast cancer and other solid tumors: An opinion	Opinion Article	Russia	Upper middle income	Non-Commercial	2017-03-17	2017-03-17	Yes
Reframing the science and policy of nicotine, illegal drugs and alcohol – conclusions of the ALICE RAP Project	Opinion Article	UK	High income	Non-Commercial	2017-03-17	2017-03-17	Yes
Prima facie reasons to question enclosed intellectual property regimes and favor open-source regimes for germplasm	Opinion Article	USA	High income	None	2017-03-17	2017-03-17	Yes
General guidelines for biomedical software development	Review	Portugal	High income	Non-Commercial	2017-03-15	2017-07-12	Yes
Replication of the principal component analyses of the human genome diversity panel	Research Article	Switzerland	High income	Both	2017-03-15	2017-03-15	No
Regulatory patterns of differentially expressed genes in Ebola and related viruses are critical for viral screening and diagnosis	Research Article	USA	High income	None	2017-03-15	2017-03-15	No
Questions on unusual Mimivirus-like structures observed in human cells	Research Article	Ireland	High income	Non-Commercial	2017-03-14	2017-03-14	Yes
Case Report: Sciatic nerve schwannoma - a rare cause of sciatica	Case Report	Nepal	Low income	None	2017-03-14	2017-03-14	Yes
Case Report: Intramammary lymph node metastasis of an unknown primary, probably occult breast, undifferentiated carcinoma	Case Report	Portugal	High income	None	2017-03-14	2017-03-14	Yes
Achieving good adherence to inhaled corticosteroids after weighing canisters of asthmatic children	Research Note	Thailand	Upper middle income	Non-Commercial	2017-03-14	2017-03-14	Yes
Assessing the species composition of tropical eels (Anguillidae) in Aceh Waters, Indonesia, with DNA barcoding gene cox1.	Research Note	Indonesia	Lower middle income	Non-Commercial	2017-03-13	2017-03-13	Yes
Cost-effectiveness of early versus delayed antiretroviral therapy in tuberculosis patients infected with HIV in sub-Saharan Africa	Research Article	Nigeria	Lower middle income	None	2017-03-13	2017-03-13	No
Case Report: Efficacy of propranolol in delaying the growth of hemangioblastomas in a Von Hippel Lindau patient	Case Report	Spain	High income	None	2017-03-13	2017-03-13	No
Structural brain abnormalities in 12 persons with aniridia	Research Article	USA	High income	Non-Commercial	2017-03-13	2017-09-01	Yes
Protein-bound polyphenols create “ghost” band artifacts during chemiluminescence-based antigen detection	Research Note	USA	High income	Non-Commercial	2017-03-13	2017-05-26	Yes
Recent advances in the management of dry age-related macular degeneration: A review	Review	Italy	High income	None	2017-03-09	2017-03-09	Yes
In silico analysis of single nucleotide polymorphisms (SNPs) in human FOXC2 gene	Research Article	Sudan	Lower middle income	None	2017-03-09	2017-10-09	Yes
Picopore: A tool for reducing the storage size of Oxford Nanopore Technologies datasets without loss of functionality	Software Tool Article	Australia	High income	Non-Commercial	2017-03-07	2017-09-28	Yes
A survey of working conditions within biomedical research in the United Kingdom	Research Article	France	High income	None	2017-03-07	2017-08-16	Yes
Evidence-informed capacity building for setting health priorities in low- and middle-income countries: A framework and recommendations for further research	Opinion Article	UK	High income	Non-Commercial	2017-03-07	2017-03-07	Yes
A Phase 2A randomized, double-blind, placebo-controlled pilot trial of GM604 in patients with Amyotrophic Lateral Sclerosis (ALS Protocol GALS-001) and a single compassionate patient treatment (Protocol GALS-C)	Research Article	USA	High income	Commercial	2017-03-07	2017-03-07	No
Effect of citrus-based products on urine profile: A systematic review and meta-analysis	Systematic Review	Indonesia	Lower middle income	Non-Commercial	2017-03-06	2017-03-06	Yes
Mitogenomes of Giant-Skipper Butterflies reveal an ancient split between deep and shallow root feeders	Research Article	USA	High income	Non-Commercial	2017-03-06	2017-03-06	Yes
Preference and willingness to pay for nutritional counseling services in urban Hanoi	Research Article	Vietnam	Lower middle income	None	2017-03-06	2017-11-15	Yes
Cause and age-related mortality trends in Bangladesh (2000-2008)	Research Article	Bangladesh	Lower middle income	None	2017-03-02	2017-03-02	No
The impact factor of an open access journal does not contribute to an article’s citations	Research Article	Malaysia	Upper middle income	None	2017-03-02	2017-03-02	Yes
Engaging bioscientists in science communication: Evidence from an international survey	Research Article	USA	High income	Non-Commercial	2017-03-02	2017-03-02	No
hackseq: Catalyzing collaboration between biological and computational scientists via hackathon	Opinion Article	Canada	High income	None	2017-02-28	2017-04-10	Yes
Bibliometric analysis of Oropouche research: impact on the surveillance of emerging arboviruses in Latin America	Research Note	Colombia	Upper middle income	Non-Commercial	2017-02-28	2017-03-17	Yes
Automated Wormscan	Software Tool Article	Australia	High income	Non-Commercial	2017-02-27	2017-09-06	Yes
A cross sectional study to determine the prevalence and risk factors of low back pain among public technical institute staff in Kurdistan Region, Iraq	Research Note	Bangladesh	Lower middle income	None	2017-02-23	2017-02-23	No
A curated transcriptomic dataset collection relevant to embryonic development associated with in vitro fertilization in healthy individuals and patients with polycystic ovary syndrome	Data Note	Qatar	High income	Non-Commercial	2017-02-23	2017-02-23	Yes
Evolution, immunity and the emergence of brain superautoantigens	Opinion Article	France	High income	None	2017-02-21	2017-02-21	Yes
Open Online Courses in Public Health: experience from Peoples-uni	Research Note	UK	High income	None	2017-02-21	2017-04-28	Yes
Cell growth inhibition and apoptotic effects of a specific anti-RTFscFv antibody on prostate cancer, but not glioblastoma, cells	Research Article	Iran	Upper middle income	Non-Commercial	2017-02-17	2017-02-17	Yes
The challenges with the validation of research antibodies	Opinion Article	UK	High income	None	2017-02-17	2017-02-17	Yes
Surgical education and adult learning: Integrating theory into practice	Opinion Article	Australia	High income	None	2017-02-14	2017-02-14	Yes
Growth performance and feed utilization of keureling fish Tor tambra (Cyprinidae) fed formulated diet supplemented with enhanced probiotic.	Research Article	Indonesia	Lower middle income	Non-Commercial	2017-02-14	2017-02-14	Yes
Web-based questionnaires: Lessons learned from practical implementation of a pharmacoepidemiological study	Research Note	Brazil	Upper middle income	Non-Commercial	2017-02-13	2017-02-13	No
Neuraxial opioids as analgesia in labour, caesarean section and hysterectomy: A questionnaire survey in Sweden	Research Article	Sweden	High income	Non-Commercial	2017-02-13	2017-03-28	Yes
Variation in rice root traits assessed by phenotyping under drip irrigation	Research Article	Israel	High income	Commercial	2017-02-10	2017-06-28	No
Mean Platelet Volume (MPV) as an indicator of disease activity and severity in lupus	Research Article	Pakistan	Lower middle income	None	2017-02-10	2017-03-16	Yes
A very simple, re-executable neuroimaging publication	Method Article	USA	High income	Non-Commercial	2017-02-10	2017-06-15	Yes
Insights for conducting real-time focus groups online using a web conferencing service	Research Note	Australia	High income	Non-Commercial	2017-02-09	2017-06-12	Yes
Examination on Brain Training Method: Effects of n-back task and dual-task	Research Article	Japan	High income	None	2017-02-08	2017-02-08	No
Health care and social media: What patients really understand	Research Note	South Korea	Upper middle income	None	2017-02-08	2017-02-08	Yes
A novel educational module to teach neural circuits for college and high school students: NGSS-neurons, genetics, and selective stimulations	Research Note	USA	High income	Non-Commercial	2017-02-08	2017-02-08	No
Dose Titration Algorithm Tuning (DTAT) should supersede ‘the’ Maximum Tolerated Dose (MTD) in oncology dose-finding trials	Research Article	USA	High income	None	2017-02-07	2017-07-17	Yes
In silico discovery of terpenoid metabolism in Cannabis sativa	Data Note	Italy	High income	None	2017-02-06	2017-02-06	Yes
Comprehensive comparison of Pacific Biosciences and Oxford Nanopore Technologies and their applications to transcriptome analysis	Research Article	USA	High income	Non-Commercial	2017-02-03	2017-06-19	Yes
On the primacy and irreducible nature of first-person versus third-person information	Opinion Article	Italy	High income	None	2017-02-01	2017-05-31	Yes
haploR: an R package for querying web-based annotation tools	Software Tool Article	USA	High income	Non-Commercial	2017-02-01	2017-05-15	Yes
Computational design of molecular motors as nanocircuits in Leishmaniasis	Method Article	India	Lower middle income	Non-Commercial	2017-01-31	2017-08-03	Yes
Prenatal brain MRI samples for development of automatic segmentation, target- recognition and machine-learning algorithms to detect anatomical structures	Data Note	Poland	High income	Non-Commercial	2017-01-31	2017-09-08	No
Seven perspectives on GPCR H/D-exchange proteomics methods	Opinion Article	China	Upper middle income	None	2017-01-30	2017-01-30	Yes
Comparison of color discrimination in chronic heavy smokers and healthy subjects	Research Article	Brazil	Upper middle income	Non-Commercial	2017-01-27	2017-08-01	Yes
Comment on the “TrialsTracker: Automated ongoing monitoring of failure to share clinical trial results by all major companies and research institutions”	Correspondence	Belgium	High income	None	2017-01-24	2017-01-24	No
Molecular dynamic simulations of glycine amino acid association with potassium and sodium ions in explicit solvent	Research Note	Russia	Upper middle income	Non-Commercial	2017-01-24	2017-01-24	No
Factors associated with preterm delivery and low birth weight: a study from rural Maharashtra, India	Research Article	UK	High income	Non-Commercial	2017-01-24	2017-01-24	Yes
Blockchain protocols in clinical trials: Transparency and traceability of consent	Method Article	France	High income	None	2017-01-23	2017-12-08	Yes
In silico gene expression profiling in Cannabis sativa	Data Note	Italy	High income	None	2017-01-23	2017-01-23	Yes
ELIXIR pilot action: Marine metagenomics – towards a domain specific set of sustainable services	Method Article	Norway	High income	Non-Commercial	2017-01-23	2017-01-23	Yes
Training strategies and outcomes of ab interno trabeculectomy with the trabectome	Research Note	USA	High income	Non-Commercial	2017-01-23	2017-05-02	Yes
The PathLinker app: Connect the dots in protein interaction networks	Software Tool Article	USA	High income	Non-Commercial	2017-01-20	2017-01-20	Yes
Annotated mitochondrial genome with Nanopore R9 signal for Nippostrongylus brasiliensis	Research Article	New Zealand	High income	Non-Commercial	2017-01-19	2017-01-19	Yes
Better than we thought? The diagnostic performance of an influenza point-of-care test in children, a Bayesian re-analysis	Research Article	UK	High income	Non-Commercial	2017-01-18	2017-01-18	No
The Dockstore: enabling modular, community-focused sharing of Docker-based genomics tools and workflows	Software Tool Article	USA	High income	Non-Commercial	2017-01-18	2017-01-18	Yes
An ELISA DYRK1A non-radioactive kinase assay suitable for the characterization of inhibitors	Method Article	USA	High income	Non-Commercial	2017-01-13	2017-03-24	Yes
Molecular signature of anastasis for reversal of apoptosis	Research Article	USA	High income	Non-Commercial	2017-01-13	2017-02-09	Yes
Characterization of potential drug targeting folate transporter proteins from Eukaryotic Pathogens	Research Article	Nigeria	Lower middle income	Non-Commercial	2017-01-12	2017-07-13	No
Texture analysis of the developing human brain using customization of a knowledge-based system	Research Article	Poland	High income	Non-Commercial	2017-01-12	2017-09-11	No
Genome-wide measurement of spatial expression in patterning mutants of Drosophila melanogaster	Research Article	USA	High income	Non-Commercial	2017-01-12	2017-01-12	Yes
A voltage-dependent fluorescent indicator for optogenetic applications, archaerhodopsin-3: Structure and optical properties from in silico modeling	Research Note	Russia	Upper middle income	Non-Commercial	2017-01-11	2017-01-17	Yes
Case Report: Severe hypernatremia from psychogenic adipsia	Case Report	USA	High income	None	2017-01-11	2017-01-11	Yes
Characterization of BRCA1/2 mutations in patients with family history of breast cancer in Armenia	Research Article	Armenia	Lower middle income	Non-Commercial	2017-01-10	2017-01-10	Yes
AR2, a novel automatic muscle artifact reduction software method for ictal EEG interpretation: Validation and comparison of performance with commercially available software	Software Tool Article	USA	High income	Non-Commercial	2017-01-10	2017-04-04	Yes
Pathogen Sequence Signature Analysis (PSSA): A software tool for analyzing sequences to identify microorganism genotypes	Software Tool Article	Colombia	Upper middle income	Non-Commercial	2017-01-09	2017-01-09	No
Conservation of gene essentiality in Apicomplexa and its application for prioritization of anti-malarial drug targets	Research Note	India	Lower middle income	Non-Commercial	2017-01-09	2017-01-09	No
Healthcare benefits linked with Below Poverty Line registration in India: Observations from Maharashtra Anaemia Study (MAS)	Research Note	UK	High income	Non-Commercial	2017-01-09	2017-01-09	Yes
Engaging high school students in neuroscience research -through an e-internship program	Research Note	USA	High income	None	2017-01-09	2017-03-19	Yes
Age-specific acceleration in malignant melanoma	Research Article	USA	High income	Non-Commercial	2017-01-09	2017-02-24	Yes
Genetic polymorphisms in the serotonin receptor 7 (HTR7) gene are associated with cortisol levels in African American young adults	Research Article	USA	High income	Non-Commercial	2017-01-09	2017-01-09	No
EPHect – the Endometriosis Phenome (and Biobanking) Harmonisation Project – may be very helpful for clinicians and the women they are treating	Review	Australia	High income	None	2017-01-05	2017-01-05	Yes
Abnormal expression of ATP1A1 and ATP1A2 in breast cancer	Research Note	Russia	Upper middle income	Non-Commercial	2017-01-05	2017-01-05	Yes
Supporting evidence-based analysis for modified risk tobacco products through a toxicology data-sharing infrastructure	Method Article	Switzerland	High income	Commercial	2017-01-05	2017-09-05	Yes
A simple method for calculation of basic molecular properties of nutrients and their use as a criterion for a healthy diet	Research Article	USA	High income	None	2017-01-05	2017-01-05	Yes
Inducible targeting of CNS astrocytes in Aldh1l1-CreERT2 BAC transgenic mice	Research Article	Germany	High income	Non-Commercial	2016-12-30	2016-12-30	Yes
Health communication, information technology and the public’s attitude toward periodic general health examinations	Research Article	Vietnam	Lower middle income	None	2016-12-30	2016-12-30	Yes
Lightning Injury is a disaster in Bangladesh? - Exploring its magnitude and public health needs	Research Article	Bangladesh	Lower middle income	Non-Commercial	2016-12-29	2016-12-29	Yes
Expression of lectin-like transcript-1 in human tissues	Research Article	UK	High income	Non-Commercial	2016-12-29	2016-12-29	Yes
Measuring the relative importance of different agricultural inputs to global and regional crop yield growth since 1975	Research Article	USA	High income	None	2016-12-29	2016-12-29	No
Systematic assessment of multi-gene predictors of pan-cancer cell line sensitivity to drugs exploiting gene expression data	Research Article	France	High income	Non-Commercial	2016-12-28	2017-03-14	Yes
A Bioconductor workflow for processing and analysing spatial proteomics data	Software Tool Article	UK	High income	Non-Commercial	2016-12-28	2016-12-28	No
Effects of sub-lethal teratogen exposure during larval development on egg laying and egg quality in adult Caenorhabditis elegans	Research Article	USA	High income	Non-Commercial	2016-12-28	2016-12-28	Yes
The novel POSEIDON stratification of ‘Low prognosis patients in Assisted Reproductive Technology’ and its proposed marker of successful outcome	Opinion Article	Brazil	Upper middle income	Non-Commercial	2016-12-23	2016-12-23	Yes
Case Report: A giant myopericytoma involving the occipital region of the scalp - a rare entity	Case Report	Nepal	Low income	None	2016-12-22	2016-12-22	Yes
Phylommand - a command line software package for phylogenetics	Software Tool Article	Sweden	High income	None	2016-12-22	2016-12-22	No
Atypical presentations and treatment variations of pelvic congestion syndrome: A four patient case series	Clinical Practice Article	USA	High income	None	2016-12-22	2016-12-22	No
Case Report: Use of reinforced buccal mucosa graft over gracilis muscle flap in management of post high intensity focused ultrasound (HIFU) rectourethral fistula	Case Report	India	Lower middle income	None	2016-12-21	2017-02-13	Yes
Building the infrastructure to make science metrics more scientific	Opinion Article	UK	High income	None	2016-12-21	2017-04-07	Yes
An open and transparent process to select ELIXIR Node Services as implemented by ELIXIR-UK	Method Article	UK	High income	Non-Commercial	2016-12-21	2017-03-20	Yes
Impact of antiretroviral therapy on clinical outcomes in HIV+ kidney transplant recipients: Review of 58 cases	Research Article	USA	High income	Non-Commercial	2016-12-21	2016-12-21	Yes
Revisiting the phylogeny of phylum Ctenophora: a molecular perspective	Research Note	Colombia	Upper middle income	None	2016-12-20	2017-08-21	No
Analysis of distribution of chromatin marks across "divergence islands" in three-spined stickleback (Gasterosteus aculeatus)	Research Note	Russia	Upper middle income	Non-Commercial	2016-12-20	2016-12-20	No
ISCB-Student Council Narratives: Strategical development of the ISCB-Regional Student Groups in 2016	Editorial	USA	High income	Non-Commercial	2016-12-20	2016-12-20	Yes
Meta-analysis of crowdsourced data compendia suggests pan-disease transcriptional signatures of autoimmunity	Research Note	USA	High income	Non-Commercial	2016-12-20	2016-12-20	Yes
Grand challenges for global brain sciences	Opinion Article	USA	High income	Non-Commercial	2016-12-19	2016-12-19	No
Highlights from the ISCB Student Council Symposia in 2016	Editorial	Belgium	High income	Non-Commercial	2016-12-15	2016-12-15	Yes
The ISMARA client	Software Tool Article	Switzerland	High income	Non-Commercial	2016-12-15	2016-12-15	Yes
Integration of EGA secure data access into Galaxy	Software Tool Article	The Netherlands	High income	Non-Commercial	2016-12-12	2016-12-12	Yes
Effect of diclofenac suppository on pain control during flexible cystoscopy-A randomized controlled trial	Research Article	Pakistan	Lower middle income	Non-Commercial	2016-12-08	2016-12-08	Yes
Candida antifungal drug resistance in sub-Saharan African populations: A systematic review	Systematic Review	South Africa	Upper middle income	Non-Commercial	2016-12-08	2017-01-20	Yes
Validation of commercially available sphingosine kinase 2 antibodies for use in immunoblotting, immunoprecipitation and immunofluorescence	Antibody Validation Article	Australia	High income	Non-Commercial	2016-12-06	2017-03-23	Yes
Cluster Flow: A user-friendly bioinformatics workflow tool	Software Tool Article	Sweden	High income	Non-Commercial	2016-12-06	2017-05-02	Yes
COP-eration for global food security	Opinion Article	Mexico	Upper middle income	Non-Commercial	2016-12-05	2016-12-05	Yes
Fairness in scientific publishing	Opinion Article	UK	High income	Non-Commercial	2016-12-05	2017-01-17	Yes
CanVar: A resource for sharing germline variation in cancer patients	Software Tool Article	UK	High income	Non-Commercial	2016-12-05	2016-12-05	Yes
Low-cost, rapidly-developed, 3D printed in vitro corpus callosum model for mucopolysaccharidosis type I	Research Note	USA	High income	Non-Commercial	2016-12-02	2017-03-16	Yes
Identification of genetic pathways driving Ebola virus disease in humans and targets for therapeutic intervention	Research Article	USA	High income	Non-Commercial	2016-12-02	2016-12-02	No
Updating Darwin: Information and entropy drive the evolution of life	Opinion Article	Israel	High income	None	2016-12-01	2016-12-01	Yes
Evolutionary relations and population differentiation of Acipenser gueldenstaedtii Brandt, Acipenser persicus Borodin, and Acipenser baerii Brandt	Research Note	Russia	Upper middle income	None	2016-12-01	2016-12-23	Yes
A data-driven approach to estimating the number of clusters in hierarchical clustering	Method Article	USA	High income	None	2016-12-01	2016-12-01	Yes
DWCox: A density-weighted Cox model for outlier-robust prediction of prostate cancer survival	Method Article	USA	High income	Non-Commercial	2016-12-01	2016-12-01	Yes
Approaches to R education in Canadian universities	Research Article	Canada	High income	Non-Commercial	2016-11-30	2016-11-30	Yes
The impact of wearing single vision soft contact lenses on the peripheral refractive error	Research Article	Malaysia	Upper middle income	Non-Commercial	2016-11-30	2016-11-30	No
Recapitulating phylogenies using k-mers: from trees to networks	Research Note	Australia	High income	Non-Commercial	2016-11-29	2016-12-23	Yes
Mutations of the CHEK2 gene in patients with cancer and their presence in the Latin American population	Research Article	Colombia	Upper middle income	Non-Commercial	2016-11-29	2016-11-29	No
Animating and exploring phylogenies with fibre plots	Opinion Article	USA	High income	None	2016-11-29	2017-04-05	Yes
Matching target dose to target organ	Correspondence	USA	High income	None	2016-11-29	2017-03-30	Yes
In vitro comparison of three earwax removal formulations for the disintegration of earwax	Research Article	USA	High income	Commercial	2016-11-29	2016-11-29	No
Optimal threshold estimation for binary classifiers using game theory	Research Note	Argentina	Upper middle income	Non-Commercial	2016-11-25	2017-02-08	Yes
Divergent pattern of genomic variation in Plasmodium falciparum and P. vivax	Research Note	India	Lower middle income	Non-Commercial	2016-11-25	2016-11-25	No
Early embryo mortality in natural human reproduction: What the data say	Research Article	UK	High income	None	2016-11-25	2017-06-07	Yes
Evaluation of recombinant monoclonal antibody SVmab1 binding to NaV1.7 target sequences and block of human NaV1.7 currents	Antibody Validation Article	USA	High income	Commercial	2016-11-25	2016-11-25	Yes
A guide and best practices for R/Bioconductor tool integration in Galaxy	Software Tool Article	USA	High income	Non-Commercial	2016-11-24	2016-11-24	No
Dynamics of tRNA fragments and their targets in aging mammalian brain	Research Article	USA	High income	Non-Commercial	2016-11-24	2016-11-24	Yes
BgeeDB, an R package for retrieval of curated expression datasets and for gene list expression localization enrichment tests	Software Tool Article	Switzerland	High income	Non-Commercial	2016-11-23	2016-11-23	No
Inhibition of CD34+ cell migration by matrix metalloproteinase-2 during acute myocardial ischemia, counteracted by ischemic preconditioning	Research Article	Austria	High income	None	2016-11-22	2017-02-06	Yes
Differentially correlated genes in co-expression networks control phenotype transitions	Research Article	Brazil	Upper middle income	Non-Commercial	2016-11-22	2016-11-22	Yes
Communicating behavioral genetics: Charting the limits of the genetic interpolation effect	Research Article	Canada	High income	Non-Commercial	2016-11-22	2016-11-22	No
Peripheral refraction with different designs of progressive soft contact lenses in myopes	Research Article	Malaysia	Upper middle income	Non-Commercial	2016-11-22	2016-11-22	Yes
Disambiguate: An open-source application for disambiguating two species in next generation sequencing data from grafted samples	Software Tool Article	UK	High income	None	2016-11-22	2017-01-24	Yes
Electroantennogram response of the parasitoid, Microplitis croceipes to host-related odors: The discrepancy between relative abundance and level of antennal responses to volatile compound	Research Note	USA	High income	None	2016-11-21	2017-03-09	Yes
Dimension reduction of Malaria Box data allows efficient compound prioritization	Research Note	India	Lower middle income	Non-Commercial	2016-11-18	2016-11-18	No
Pay-for-performance in resource-constrained settings: Lessons learned from Thailand’s Quality and Outcomes Framework	Research Article	Thailand	Upper middle income	Non-Commercial	2016-11-18	2016-11-18	No
Monitoring the compliance of the academic enterprise with the Fair Labor Standards Act	Research Article	USA	High income	Non-Commercial	2016-11-17	2017-09-28	Yes
YeATSAM analysis of the walnut and chickpea transcriptome reveals key genes undetected by current annotation tools	Research Article	USA	High income	Non-Commercial	2016-11-17	2016-11-17	Yes
Survival prognosis and variable selection: A case study for metastatic castrate resistant prostate cancer patients	Method Article	Denmark	High income	None	2016-11-16	2016-11-16	Yes
A predictive model of overall survival in patients with metastatic castration-resistant prostate cancer	Method Article	Finland	High income	Non-Commercial	2016-11-16	2016-11-16	No
Heterogeneous ensembles for predicting survival of metastatic, castrate-resistant prostate cancer patients	Method Article	Germany	High income	Non-Commercial	2016-11-16	2017-07-06	Yes
Three general concepts to improve risk prediction: good data, wisdom of the crowd, recalibration	Method Article	Germany	High income	Non-Commercial	2016-11-16	2016-11-16	No
Two-step feature selection for predicting survival time of patients with metastatic castrate resistant prostate cancer	Method Article	Japan	High income	Non-Commercial	2016-11-16	2016-11-16	Yes
Cost-effectiveness of once-daily versus twice-daily regimens in the treatment of HIV infection in sub-Saharan Africa: a probabilistic decision model	Research Article	Nigeria	Lower middle income	None	2016-11-16	2016-11-16	No
Using complex networks for refining survival prognosis in prostate cancer patient	Method Article	Spain	High income	None	2016-11-16	2016-11-16	Yes
Environmental volunteer well-being: Managers’ perception and actual well-being of volunteers	Research Article	UK	High income	None	2016-11-16	2016-11-16	Yes
An ensemble-based Cox proportional hazards regression framework for predicting survival in metastatic castration-resistant prostate cancer (mCRPC) patients	Method Article	USA	High income	Non-Commercial	2016-11-16	2016-11-16	Yes
Predicting discontinuation of docetaxel treatment for metastatic castration-resistant prostate cancer (mCRPC) with random forest	Research Article	USA	High income	Non-Commercial	2016-11-16	2016-11-16	No
Predicting survival time for metastatic castration resistant prostate cancer: An iterative imputation approach	Method Article	USA	High income	None	2016-11-16	2016-11-16	Yes
Case Report: Whole exome sequencing identifies a novel frameshift insertion c.1325dupT (p.F442fsX2) in the tyrosine kinase domain of BTK gene in a young Indian individual with X-linked agammaglobulinemia	Case Report	India	Lower middle income	Non-Commercial	2016-11-14	2017-08-31	Yes
Intensive nutritional counselling obviates a weight gain in kidney transplant recipients with long-term graft survival in Estonia	Research Article	Estonia	High income	Non-Commercial	2016-11-10	2016-11-10	No
Should hydrogen therapy be included in a musculoskeletal medicine routine?	Opinion Article	Serbia	Upper middle income	Non-Commercial	2016-11-10	2016-11-10	Yes
Surgical proficiency decreases the rate of healing abnormalities using anterior transobturator mesh in cystocele women	Research Article	South Korea	Upper middle income	None	2016-11-10	2016-11-10	Yes
Comment on Falade et al. (2016) DNA-barcoding of Clarias gariepinus, Coptedon zillii and Sarotherodon melanotheron from Southwestern Nigeria	Correspondence	The Netherlands	High income	Non-Commercial	2016-11-09	2016-11-09	No
Whole genome resequencing of a laboratory-adapted Drosophila melanogaster population sample	Data Note	UK	High income	Non-Commercial	2016-11-07	2016-12-22	Yes
Design of chemical space networks incorporating compound distance relationships	Method Article	Germany	High income	None	2016-11-04	2016-11-30	Yes
Case Report: Congenital left ventricular diverticulum: a pediatric case report	Case Report	Tunisia	Lower middle income	None	2016-11-03	2016-11-03	No
The TrialsTracker: Automated ongoing monitoring of failure to share clinical trial results by all major companies and research institutions	Software Tool Article	UK	High income	Non-Commercial	2016-11-03	2016-11-03	Yes
Complete genome of Pieris rapae, a resilient alien, a cabbage pest, and a source of anti-cancer proteins	Research Article	USA	High income	Non-Commercial	2016-11-03	2016-11-03	Yes
Engagement of introductory biostatistics students in a novel hybrid course format	Research Article	USA	High income	None	2016-11-02	2016-11-02	No
Case Report: X-linked recessive anhidrotic ectodermal dysplasia with immunodeficiency and an unusual Aspergillus infection	Case Report	Iran	Upper middle income	None	2016-10-31	2016-10-31	No
A hidden Markov model analysis of subject-specific seizure time-series data as a potential aid to clinical decision making	Research Article	UK	High income	None	2016-10-28	2016-10-28	No
exprso: an R-package for the rapid implementation of machine learning algorithms	Software Tool Article	Australia	High income	None	2016-10-27	2017-12-06	Yes
Processes of believing: Where do they come from? What are they good for?	Opinion Article	Germany	High income	Non-Commercial	2016-10-25	2017-01-17	Yes
Sonification of hyperspectral fluorescence microscopy datasets	Method Article	USA	High income	None	2016-10-25	2016-10-25	No
A research note regarding "Variation in cancer risk among tissues can be explained by the number of stem cell divisions"	Research Note	Belgium	High income	Non-Commercial	2016-10-22	2016-11-10	Yes
Evaluation of the Postoperative Quality of Recovery Scale test and re-test in Swedish among healthy volunteers	Research Article	Sweden	High income	Non-Commercial	2016-10-21	2016-10-21	Yes
Improving data transparency in clinical trials using blockchain smart contracts	Method Article	UK	High income	Commercial	2016-10-20	2016-10-20	Yes
dot-app: a Graphviz-Cytoscape conversion plug-in	Software Tool Article	USA	High income	Non-Commercial	2016-10-20	2017-07-10	Yes
Zika mosquito vectors: the jury is still out	Opinion Article	USA	High income	Non-Commercial	2016-10-20	2016-11-14	Yes
Puzzles in modern biology. IV. Neurodegeneration, localized origin and widespread decay	Opinion Article	USA	High income	Non-Commercial	2016-10-19	2016-10-19	Yes
Case Report: Whole exome sequencing identifies variation c.2308G>A p.E770K in RAG1 associated with B- T- NK+ severe combined immunodeficiency	Case Report	India	Lower middle income	Non-Commercial	2016-10-18	2017-10-02	Yes
A sensitive 301V BSE serial PMCA assay	Method Article	UK	High income	Non-Commercial	2016-10-18	2016-10-18	No
Puzzles in modern biology. III.Two kinds of causality in age-related disease	Opinion Article	USA	High income	Non-Commercial	2016-10-18	2017-01-10	Yes
Creating, generating and comparing random network models with NetworkRandomizer	Software Tool Article	Italy	High income	Non-Commercial	2016-10-17	2017-11-10	Yes
Zika antiviral chemotherapy: identification of drugs and promising starting points for drug discovery from an FDA-approved library	Research Article	Brazil	Upper middle income	Non-Commercial	2016-10-14	2016-10-14	Yes
Human brain harbors single nucleotide somatic variations in functionally relevant genes possibly mediated by oxidative stress	Research Article	India	Lower middle income	Non-Commercial	2016-10-14	2017-01-12	Yes
Case Report: Emergency awake craniotomy for cerebral abscess in a patient with unrepaired cyanotic congenital heart disease	Case Report	Switzerland	High income	None	2016-10-14	2017-02-23	Yes
whoishRisk – an R package to calculate WHO/ISH cardiovascular risk scores for all epidemiological subregions of the world	Software Tool Article	UK	High income	Non-Commercial	2016-10-14	2017-03-08	Yes
The refined biomimetic NeuroDigm GEL™ model of neuropathic pain in a mature rat	Research Article	USA	High income	Commercial	2016-10-13	2017-05-04	Yes
Massive ear keloids: Natural history, evaluation of risk factors and recommendation for preventive measures – A retrospective case series	Clinical Practice Article	USA	High income	None	2016-10-13	2017-03-21	Yes
Making sense of the cause of Crohn’s – a new look at an old disease	Review	UK	High income	Non-Commercial	2016-10-12	2016-11-16	Yes
CELL5M: A geospatial database of agricultural indicators for Africa South of the Sahara	Software Tool Article	USA	High income	Non-Commercial	2016-10-10	2016-10-10	Yes
Risk of ionizing radiation exposure from CT scans in the Neuro ICU - a patient safety blind spot?	Research Article	USA	High income	None	2016-10-10	2016-10-10	No
Metagenomic analysis of medicinal Cannabis samples; pathogenic bacteria, toxigenic fungi, and beneficial microbes grow in culture-based yeast and mold tests	Research Article	USA	High income	Commercial	2016-10-07	2016-10-07	Yes
Complete analysis of the H5 hemagglutinin and N8 neuraminidase phylogenetic trees reveals that the H5N8 subtype has been produced by multiple reassortment events	Research Article	UK	High income	None	2016-10-06	2016-10-06	No
The 2016 Bioinformatics Open Source Conference (BOSC)	Editorial	USA	High income	None	2016-10-06	2016-10-06	Yes
Kv4.2 knockout mice display learning and memory deficits in the Lashley maze	Research Note	USA	High income	Non-Commercial	2016-10-05	2017-02-27	Yes
First visual record of rare purple-colored dogwhelks (Nucella lapillus) on the Atlantic coast of Nova Scotia, Canada	Research Note	Canada	High income	Non-Commercial	2016-10-04	2017-08-23	Yes
Validation of syngeneic mouse models of melanoma and non-small cell lung cancer for investigating the anticancer effects of the soy-derived peptide Lunasin	Research Note	USA	High income	Commercial	2016-10-04	2017-02-22	Yes
Mursamacin: a novel class of antibiotics from soil-dwelling roundworms of Central Kenya that inhibits methicillin-resistant Staphylococcus aureus	Research Article	Kenya	Lower middle income	Non-Commercial	2016-10-03	2017-08-14	No?
Quercetin feeding protects plants against oxidative stress	Research Article	USA	High income	Non-Commercial	2016-10-03	2016-10-03	No
Identifying ELIXIR Core Data Resources	Method Article	Switzerland	High income	Non-Commercial	2016-09-30	2017-03-09	Yes
A fully featured COMBINE archive of a simulation study on syncytial mitotic cycles in Drosophila embryos	Data Note	Germany	High income	Non-Commercial	2016-09-29	2016-09-29	Yes
Breeding novel solutions in the brain: a model of Darwinian neurodynamics	Research Article	Hungary	High income	Non-Commercial	2016-09-28	2017-06-29	Yes
Pattern of triple negative epithelial ovarian cancer in indigenous African women	Research Note	Nigeria	Lower middle income	None	2016-09-28	2016-09-28	Yes
Maternal complications in a geographically challenging and hard to reach district of Bangladesh: a qualitative study	Research Article	Sweden	High income	None	2016-09-28	2016-09-28	Yes
Building pathway graphs from BioPAX data in R	Software Tool Article	The Netherlands	High income	Non-Commercial	2016-09-28	2016-12-12	Yes
RNA-seq assembler artifacts can bias expression counts and differential expression analysis - case study on the chickpea transcriptome emphasizes importance of freely accessible data for reproducibility	Research Note	India	Lower middle income	None	2016-09-27	2016-12-06	No
Development of a clinical algorithm for treating urethral strictures based on a large retrospective single-center cohort	Research Article	Germany	High income	None	2016-09-26	2017-04-24	Yes
Lies, irony, and contradiction — an annotation of semantic conflict in the movie "Forrest Gump"	Data Note	Germany	High income	Non-Commercial	2016-09-26	2016-09-26	Yes
Creating a driving profile for older adults using GPS devices and naturalistic driving methodology	Method Article	USA	High income	Non-Commercial	2016-09-26	2016-12-07	Yes
A pilot study: Can heart rate variability (HRV) be determined using short-term photoplethysmograms?	Research Article	Canada	High income	Non-Commercial	2016-09-22	2016-09-22	No
Group B Streptococcus vaccine development: present status and future considerations, with emphasis on perspectives for low and middle income countries	Review	USA	High income	Non-Commercial	2016-09-22	2016-09-22	Yes
biojs-io-biom, a BioJS component for handling data in Biological Observation Matrix (BIOM) format	Software Tool Article	Germany	High income	Non-Commercial	2016-09-20	2017-01-09	Yes
Saccharomyces cerevisiae single-copy plasmids for auxotrophy compensation, multiple marker selection, and for designing metabolically cooperating communities	Method Article	UK	High income	Non-Commercial	2016-09-20	2016-09-20	Yes
Crafting minds and communities with Minecraft	Opinion Article	New Zealand	High income	None	2016-09-19	2017-01-09	Yes
GeneBreak: detection of recurrent DNA copy number aberration-associated chromosomal breakpoints within genes	Software Tool Article	The Netherlands	High income	Non-Commercial	2016-09-19	2017-07-06	Yes
Revisiting inconsistency in large pharmacogenomic studies	Research Article	Canada	High income	Non-Commercial	2016-09-16	2017-08-11	Yes
mouseTube – a database to collaboratively unravel mouse ultrasonic communication	Software Tool Article	France	High income	Non-Commercial	2016-09-16	2016-09-16	Yes
Case Report: Multiple complications after laparoscopic cholecystectomy with perforation and spilled gallstones	Case Report	Denmark	High income	None	2016-09-14	2016-09-14	No
Instrumented gait assessment with a single wearable: an introductory tutorial	Method Article	UK	High income	Non-Commercial	2016-09-14	2016-09-14	No
“Science Fiesta!” Combining student-led community outreach with local culture	Research Article	USA	High income	Non-Commercial	2016-09-14	2016-10-20	No
Evidence synthesis and decision modelling to support complex decisions: stockpiling neuraminidase inhibitors for pandemic influenza usage	Research Article	UK	High income	Non-Commercial	2016-09-12	2017-03-16	Yes
Puzzles in modern biology. I. Male sterility, failure reveals design	Opinion Article	USA	High income	Non-Commercial	2016-09-09	2016-09-09	Yes
Puzzles in modern biology. II. Language, cancer and the recursive processes of evolutionary innovation	Opinion Article	USA	High income	Non-Commercial	2016-09-09	2016-09-09	Yes
An annotation of cuts, depicted locations, and temporal progression in the motion picture "Forrest Gump"	Data Note	Germany	High income	Non-Commercial	2016-09-08	2016-09-08	Yes
Method-centered digital communities on protocols.io for fast-paced scientific innovation	Method Article	USA	High income	Non-Commercial	2016-09-08	2017-06-29	Yes
Reduced neuronal size and mTOR pathway activity in the Mecp2 A140V Rett syndrome mouse model	Research Article	USA	High income	Non-Commercial	2016-09-08	2016-09-08	Yes
Deep brain stimulation in Gilles de la Tourette syndrome: killing several birds with one stone?	Opinion Article	France	High income	None	2016-09-07	2016-09-07	Yes
Clonal selection versus clonal cooperation: the integrated perception of immune objects	Opinion Article	France	High income	Non-Commercial	2016-09-05	2016-09-05	Yes
Open discectomy vs microdiscectomy for lumbar disc herniation - a protocol for a pragmatic comparative effectiveness study	Study Protocol	Norway	High income	None	2016-09-02	2016-09-02	Yes
Opportunities and considerations for visualising neuroimaging data on very large displays	Opinion Article	UK	High income	None	2016-09-02	2016-09-02	Yes
Analysis of morphine responses in mice reveals a QTL on Chromosome 7	Research Note	USA	High income	Non-Commercial	2016-09-02	2016-10-27	Yes
Predicting Outcomes of Hormone and Chemotherapy in the Molecular Taxonomy of Breast Cancer International Consortium (METABRIC) Study by Biochemically-inspired Machine	Research Note	Canada	High income	Both	2016-08-31	2017-05-12	Yes
Plant expression systems, a budding way to confront chikungunya and Zika in developing countries?	Opinion Article	Colombia	Upper middle income	Non-Commercial	2016-08-31	2016-08-31	Yes
A step-by-step workflow for low-level analysis of single-cell RNA-seq data with Bioconductor	Software Tool Article	UK	High income	Non-Commercial	2016-08-31	2016-10-31	Yes
Predictors and brain connectivity changes associated with arm motor function improvement from intensive practice in chronic stroke	Research Article	USA	High income	Non-Commercial	2016-08-31	2017-02-28	Yes
Whose sample is it anyway? Widespread misannotation of samples in transcriptomics studies	Research Article	Canada	High income	Non-Commercial	2016-08-30	2016-09-20	Yes
Factors affecting stone free rate of primary percutaneous nephrolithotomy on staghorn calculi: a single center experience of 15 years	Research Article	Indonesia	Lower middle income	None	2016-08-30	2016-09-30	Yes
Applying machine learning to automated segmentation of head and neck tumour volumes and organs at risk on radiotherapy planning CT and MRI scans	Study Protocol	UK	High income	Commercial	2016-08-30	2016-08-30	No
Changes in labial capillary density on ascent to and descent from high altitude	Research Article	UK	High income	Non-Commercial	2016-08-30	2016-08-30	Yes
Estimating limits for natural human embryo mortality	Research Article	UK	High income	None	2016-08-26	2016-12-06	Yes
A Bayesian spatial random effects model characterisation of tumour heterogeneity implemented using Markov chain Monte Carlo (MCMC) simulation	Research Article	UK	High income	None	2016-08-26	2016-08-26	No
The invariances of power law size distributions	Research Article	USA	High income	Non-Commercial	2016-08-25	2016-11-28	Yes
Invariant death	Research Article	USA	High income	Non-Commercial	2016-08-25	2016-08-25	Yes
A real-world intention-to-treat analysis of a decade’s experience of treatment of hepatitis C with interferon-based therapies	Research Article	UK	High income	Commercial	2016-08-24	2016-08-24	Yes
A reanalysis of “Two types of asynchronous activity in networks of excitatory and inhibitory spiking neurons”	Research Note	France	High income	Non-Commercial	2016-08-22	2016-08-22	Yes
Collecting clinical data in primary ciliary dyskinesia- challenges and opportunities	Research Article	Canada	High income	Non-Commercial	2016-08-18	2016-10-03	Yes
Case Report: Post transcatheter aortic valve replacement shock: Value of multimodal imaging	Case Report	USA	High income	None	2016-08-18	2016-08-18	No
Multi-site tumor sampling (MSTS) improves the performance of histological detection of intratumor heterogeneity in clear cell renal cell carcinoma (CCRCC)	Study Protocol	Spain	High income	Non-Commercial	2016-08-17	2016-09-16	Yes
Top 10 metrics for life science software good practices	Opinion Article	UK	High income	Non-Commercial	2016-08-16	2016-08-16	Yes
Using diverse U.S. beef cattle genomes to identify missense mutations in EPAS1, a gene associated with pulmonary hypertension	Research Article	USA	High income	Non-Commercial	2016-08-16	2016-10-05	Yes
Quality of surgical care of pancreatic cancer in a single payer North American health care system	Research Article	Canada	High income	Non-Commercial	2016-08-15	2016-08-15	No
Protein domain architectures provide a fast, efficient and scalable alternative to sequence-based methods for comparative functional genomics	Research Article	Germany	High income	Non-Commercial	2016-08-15	2017-06-27	Yes
South-East Asian strains of Plasmodium falciparum display higher ratio of non-synonymous to synonymous polymorphisms compared to African strains	Research Article	India	Lower middle income	Non-Commercial	2016-08-12	2016-10-21	Yes
Visual acuity measured with luminance-modulated and contrast-modulated noise letter stimuli in young adults and adults above 50 years old	Research Article	Malaysia	Upper middle income	Non-Commercial	2016-08-12	2016-08-12	Yes
Genomic variant annotation workflow for clinical applications	Software Tool Article	Switzerland	High income	Non-Commercial	2016-08-12	2016-10-24	Yes
Rapid and high throughput molecular identification of diverse mosquito species by high resolution melting analysis	Method Article	Kenya	Lower middle income	Non-Commercial	2016-08-11	2016-08-11	Yes
A multi-scale computational model of the effects of TMS on motor cortex	Research Article	Germany	High income	Non-Commercial	2016-08-10	2017-05-12	Yes
Unit testing, model validation, and biological simulation	Method Article	USA	High income	Non-Commercial	2016-08-10	2016-08-10	Yes
Perceptions of hospital medical personnel on disaster preparedness	Research Article	USA	High income	Non-Commercial	2016-08-09	2016-08-09	No
Cluster analysis of Plasmodium RNA-seq time-course data identifies stage-specific co-regulated biological processes and regulatory elements	Research Article	Nigeria	Lower middle income	None	2016-08-08	2016-08-08	Yes
Synthesis, characterization and toxicity studies of pyridinecarboxaldehydes and L-tryptophan derived Schiff bases and corresponding copper (II) complexes	Research Article	Armenia	Lower middle income	Non-Commercial	2016-08-05	2016-08-05	Yes
Neurosteroids are reduced in diabetic neuropathy and may be associated with the development of neuropathic pain	Research Article	UK	High income	Non-Commercial	2016-08-05	2016-08-05	Yes
Ability of device to collect bacteria from cough aerosols generated by adults with cystic fibrosis	Research Article	USA	High income	Non-Commercial	2016-08-05	2016-08-05	Yes
Predicted protein interactions of IFITMs may shed light on mechanisms of Zika virus-induced microcephaly and host invasion	Research Note	USA	High income	Non-Commercial	2016-08-05	2017-11-21	Yes
Zika virus emergency in Brazil: scientific challenges and early developments	Opinion Article	Brazil	Upper middle income	None	2016-08-04	2016-08-04	No
Navigating the Zika panic	Opinion Article	USA	High income	Non-Commercial	2016-08-04	2016-08-04	Yes
Prevalence of hepatitis B and C infections in hemodialysis patients	Research Article	Argentina	Upper middle income	Non-Commercial	2016-08-03	2016-08-03	No
Personal values influencing career path in academic medicine	Opinion Article	Canada	High income	None	2016-08-02	2016-08-02	No
Syphilis may be a confounding factor, not a causative agent, in syphilitic ALS	Opinion Article	The Netherlands	High income	None	2016-08-02	2016-08-02	Yes
The Biomedical Research Infrastructure Software as a Service Kit (BRISSKit): technical description	Software Tool Article	UK	High income	Non-Commercial	2016-08-02	2016-08-02	No
Moderate chronic fetal alcohol exposure causes a motor learning deficit in adult outbred Swiss-Webster mice	Research Article	USA	High income	Commercial	2016-08-01	2016-08-01	No
The use of collagen matrix (Ologen) as a patch graft in glaucoma tube shunt surgery, a retrospective chart review	Research Article	USA	High income	Non-Commercial	2016-08-01	2016-08-01	Yes
The frequency distribution of vitamin D Receptor fok I gene polymorphism among Ugandan pulmonary TB patients	Research Note	Uganda	Low income	Non-Commercial	2016-07-29	2016-07-29	Yes
Automated quality control for genome wide association studies	Software Tool Article	USA	High income	Non-Commercial	2016-07-29	2016-07-29	Yes
Metagenomic analysis of an ecological wastewater treatment plant’s microbial communities and their potential to metabolize pharmaceuticals	Research Article	USA	High income	Non-Commercial	2016-07-28	2016-07-28	Yes?
Characterization of 5-(2-18F-fluoroethoxy)-L-tryptophan for PET imaging of the pancreas	Research Article	Canada	High income	Non-Commercial	2016-07-27	2016-11-14	Yes
Selective inhibition of ASIC1a confers functional and morphological neuroprotection following traumatic spinal cord injury	Research Article	Australia	High income	Non-Commercial	2016-07-26	2016-12-07	Yes
NG-Tax, a highly accurate and validated pipeline for analysis of 16S rRNA amplicons from complex biomes	Research Article	The Netherlands	High income	Non-Commercial	2016-07-22	2016-07-22	No
Does sadness impair color perception? Flawed evidence and faulty methods	Research Article	The Netherlands	High income	Non-Commercial	2016-07-21	2016-07-21	Yes
How much is a pheromone worth?	Research Note	USA	High income	Non-Commercial	2016-07-20	2016-07-20	Yes
Contextual Hub Analysis Tool (CHAT): A Cytoscape app for identifying contextually relevant hubs in biological networks	Software Tool Article	Australia	High income	Non-Commercial	2016-07-19	2016-08-30	Yes
Effect of gestational diabetes mellitus on maternal thyroid function and body mass index	Research Article	Sudan	Lower middle income	None	2016-07-19	2016-07-19	No
cy3sabiork: A Cytoscape app for visualizing kinetic data from SABIO-RK	Software Tool Article	Germany	High income	Non-Commercial	2016-07-18	2016-07-18	No
AutoAnnotate: A Cytoscape app for summarizing networks with semantic annotations	Software Tool Article	Canada	High income	Non-Commercial	2016-07-15	2016-07-15	Yes
webANIMO: Improving the accessibility of ANIMO	Software Tool Article	The Netherlands	High income	None	2016-07-15	2016-07-15	No
Development and interval testing of a naturalistic driving methodology to evaluate driving behavior in clinical research	Method Article	USA	High income	Non-Commercial	2016-07-15	2016-09-15	Yes
SCODE: A Cytoscape app for supervised complex detection in protein-protein interaction graphs	Software Tool Article	USA	High income	Non-Commercial	2016-07-14	2016-07-14	No
Case Report: ALCAPA syndrome: successful repair with an anatomical and physiological alternative surgical technique	Case Report	Mexico	Upper middle income	None	2016-07-13	2016-08-03	Yes
Anterior single odontoid screw placement for type II odontoid fractures: our modified surgical technique and initial results in a cohort study of 15 patients	Clinical Practice Article	Nepal	Low income	None	2016-07-13	2016-11-21	Yes
Applying a complex adaptive system's understanding of health to primary care	Opinion Article	Germany	High income	None	2016-07-12	2016-09-16	Yes
Molecular docking and molecular dynamics simulation study of inositol phosphorylceramide synthase – inhibitor complex in leishmaniasis: Insight into the structure based drug design	Research Article	India	Lower middle income	Non-Commercial	2016-07-08	2016-09-01	Yes
Case Report: Application of whole exome sequencing for accurate diagnosis of rare syndromes of mineralocorticoid excess	Case Report	India	Lower middle income	Non-Commercial	2016-07-06	2017-09-04	Yes
A multi-site cutting device implements efficiently the divide-and-conquer strategy in tumor sampling	Research Note	Spain	High income	Non-Commercial	2016-07-06	2016-07-26	Yes
Hospital and patient influencing factors of treatment schemes given to type 2 diabetes mellitus inpatients in Inner Mongolia, China	Research Article	China	Upper middle income	Non-Commercial	2016-07-05	2016-07-05	Yes
Automated analysis of retinal imaging using machine learning techniques for computer vision	Study Protocol	UK	High income	Non-Commercial	2016-07-05	2017-06-22	Yes
2016 ISCB Overton Prize awarded to Debora Marks	Editorial	USA	High income	Non-Commercial	2016-07-05	2016-07-05	Yes
An open RNA-Seq data analysis pipeline tutorial with an example of reprocessing data from a recent Zika virus study	Method Article	USA	High income	Non-Commercial	2016-07-05	2016-07-05	Yes
Centromere detection of human metaphase chromosome images using a candidate based method	Research Article	Canada	High income	Non-Commercial	2016-07-01	2016-07-01	No
Case Report: 84 year-old woman with alien hand syndrome	Case Report	USA	High income	None	2016-07-01	2016-07-01	Yes
Targeted pharmacotherapy after somatic cancer mutation screening	Research Article	Australia	High income	None	2016-06-30	2016-09-20	Yes
Blood loss predictive factors and transfusion practice during percutaneous nephrolithotomy of kidney stones: a prospective study	Research Article	Indonesia	Lower middle income	Non-Commercial	2016-06-30	2016-06-30	Yes
Circadian clock regulation of skeletal muscle growth and repair	Review	USA	High income	Non-Commercial	2016-06-30	2016-06-30	Yes
Revitalizing biomedical research: recommendations from the Future of Research Chicago Symposium	Opinion Article	USA	High income	Both	2016-06-30	2016-06-30	No
TCGA Workflow: Analyze cancer genomics and epigenomics data using Bioconductor packages	Software Tool Article	Brazil	Upper middle income	Non-Commercial	2016-06-29	2016-12-28	Yes
Evaluation of unique identifiers used as keys to match identical publications in Pure and SciVal – a case study from health science	Research Article	Denmark	High income	None	2016-06-29	2016-09-06	Yes
Aiming for long-term, objective-driven science communication in the UK	Opinion Article	UK	High income	Non-Commercial	2016-06-29	2016-12-08	Yes
Robust de novo pathway enrichment with KeyPathwayMiner 5	Software Tool Article	Denmark	High income	Non-Commercial	2016-06-28	2016-06-28	Yes
Neck keloids: evaluation of risk factors and recommendation for keloid staging system	Observation article	USA	High income	None	2016-06-28	2016-08-19	Yes
CoNet app: inference of biological association networks using Cytoscape	Software Tool Article	Belgium	High income	Non-Commercial	2016-06-27	2016-10-14	Yes
VISIT-TS: A multimedia tool for population studies on tic disorders	Method Article	USA	High income	Non-Commercial	2016-06-27	2016-10-07	Yes
Bioconductor Workflow for Microbiome Data Analysis: from raw reads to community analyses	Research Article	USA	High income	Non-Commercial	2016-06-24	2016-11-02	Yes
Tourette syndrome research highlights 2015	Review	USA	High income	Non-Commercial	2016-06-24	2016-06-24	Yes
Electronic medical records in humanitarian emergencies – the development of an Ebola clinical information and patient management system	Research Article	UK	High income	None	2016-06-23	2017-02-23	Yes
SNPsplit: Allele-specific splitting of alignments between genomes with known SNP genotypes	Software Tool Article	UK	High income	Non-Commercial	2016-06-23	2016-07-27	Yes
Case Report: Subacute onset of the motor-sensory axonal neuropathy variant of Gullain-Barré syndrome after epidural anesthesia	Case Report	Denmark	High income	None	2016-06-22	2016-06-22	No
Bringing your tools to CyVerse Discovery Environment using Docker	Software Tool Article	USA	High income	Non-Commercial	2016-06-21	2016-12-05	Yes
From reads to genes to pathways: differential expression analysis of RNA-Seq experiments using Rsubread and the edgeR quasi-likelihood pipeline	Software Tool Article	Australia	High income	Non-Commercial	2016-06-20	2016-08-02	Yes
Combining combing and secondary ion mass spectrometry to study DNA on chips using 13C and 15N labeling	Research Note	France	High income	Non-Commercial	2016-06-20	2016-06-20	Yes
Overstimulation of the inhibitory nervous system plays a role in the pathogenesis of neuromuscular and neurological diseases: a novel hypothesis	Opinion Article	The Netherlands	High income	None	2016-06-20	2016-08-19	Yes
RNA-seq analysis is easy as 1-2-3 with limma, Glimma and edgeR	Software Tool Article	Australia	High income	Non-Commercial	2016-06-17	2016-11-30	Yes
ddpcr: an R package and web application for analysis of droplet digital PCR data	Software Tool Article	Canada	High income	Non-Commercial	2016-06-17	2016-06-17	Yes
Case Report: Kikuchi-Fujimoto disease: a diagnostic and therapeutic dilemma following pretransplant nephrectomy for a 2.35 Kg kidney	Case Report	India	Lower middle income	None	2016-06-17	2016-06-17	Yes
High prevalence of diabetes mellitus and impaired glucose tolerance in liver cancer patients: A hospital based study of 4610 patients with benign tumors or specific cancers	Research Article	China	Upper middle income	Non-Commercial	2016-06-16	2016-06-16	Yes
search.bioPreprint: a discovery tool for cutting edge, preprint biomedical research articles	Software Tool Article	USA	High income	None	2016-06-16	2016-07-20	Yes
An end to end workflow for differential gene expression using Affymetrix microarrays	Research Article	Germany	High income	None	2016-06-15	2016-06-15	No
Finger stick blood collection for gene expression profiling and storage of tempus blood RNA tubes	Research Note	Qatar	High income	Non-Commercial	2016-06-15	2017-03-03	Yes
High quality, small molecule-activity datasets for kinase research	Data Note	USA	High income	Non-Commercial	2016-06-14	2016-10-26	Yes
ISMB 2016 offers outstanding science, networking, and celebration	Editorial	USA	High income	None	2016-06-14	2016-06-14	Yes
Program Bytes - Satellite Meetings, SIGs, and AKEs at ISMB 2016	Editorial	USA	High income	None	2016-06-14	2016-06-14	Yes
DRIMSeq: a Dirichlet-multinomial framework for multivariate count outcomes in genomics	Method Article	Switzerland	High income	Non-Commercial	2016-06-13	2016-12-06	Yes
Decrease in rate of multiple sclerosis-related hospitalizations in Portugal	Research Note	UK	High income	None	2016-06-13	2016-06-13	Yes
Preliminary investigation of glyphosate resistance mechanism in giant ragweed using transcriptome analysis	Research Note	USA	High income	Non-Commercial	2016-06-13	2016-06-13	No
Whole-genome sequencing of nine esophageal adenocarcinoma cell lines	Data Note	UK	High income	Non-Commercial	2016-06-10	2016-06-10	Yes
Targeted temperature management in deceased organ donors	F1000 Faculty Critique	USA	High income	None	2016-06-10	2016-06-10	No
RiboProfiling: a Bioconductor package for standard Ribo-seq pipeline processing	Software Tool Article	France	High income	Non-Commercial	2016-06-09	2016-06-09	Yes
Digital Methodology to implement the ECOUTER engagement process	Method Article	UK	High income	Non-Commercial	2016-06-09	2017-01-13	Yes
Challenges in implementing the 2015 BASHH guidelines for the appropriate use of post-exposure prophylaxis for HIV following sexual exposure	Research Note	UK	High income	None	2016-06-09	2016-06-09	Yes
Facebook and mental wellbeing: a crossover randomised controlled study	Research Note	UK	High income	None	2016-06-09	2016-06-09	No
A cross-package Bioconductor workflow for analysing methylation array data	Method Article	Australia	High income	Non-Commercial	2016-06-08	2017-04-05	Yes
DNA barcoding of Clarias gariepinus, Coptodon zillii and Sarotherodon melanotheron from Southwestern Nigeria	Research Article	Nigeria	Lower middle income	None	2016-06-08	2016-06-08	Yes
What does the UK public want from academic science communication?	Research Article	UK	High income	None	2016-06-07	2016-06-07	Yes
Decomposition of mutational context signatures using quadratic programming methods	Research Note	UK	High income	Both	2016-06-07	2016-06-07	No
Analyzing compound activity records and promiscuity degrees in light of publication statistics	Research Article	Germany	High income	None	2016-06-06	2016-08-10	Yes
Biomedical Mutation Analysis (BMA): A software tool for analyzing mutations associated with antiviral resistance	Software Tool Article	Colombia	Upper middle income	Non-Commercial	2016-06-03	2016-08-02	Yes
Computational analysis of perturbations in the post-fusion Dengue virus envelope protein highlights known epitopes and conserved residues in the Zika virus	Research Article	India	Lower middle income	None	2016-06-03	2016-09-14	Yes
Multiple statistical tests: Lessons from a d20	Research Note	USA	High income	None	2016-06-02	2016-09-07	Yes
Towards understanding the molecular mechanism of cardiolipin transport in Salmonella typhimurium: interactions between an essential inner membrane protein YejM and its newly found ligand, YejL	Research Article	USA	High income	None	2016-06-02	2017-12-11	Yes
Making dimers of oligomeric membrane proteins using copper-free click chemistry	Method Article	France	High income	Non-Commercial	2016-06-01	2016-06-01	No
Results of an attempt to reproduce the STAP phenomenon	Research Article	Japan	High income	Non-Commercial	2016-06-01	2016-10-17	Yes
Teaching and learning based on peer review: a realistic approach in forensic sciences	Opinion Article	Portugal	High income	Non-Commercial	2016-05-31	2016-05-31	Yes
Effects of flanker type and position on foveal letter recognition	Research Article	Malaysia	Upper middle income	None	2016-05-27	2016-05-27	No
Early-childhood housing mobility and subsequent PTSD in adolescence: a Moving to Opportunity reanalysis	Research Article	USA	High income	Non-Commercial	2016-05-27	2016-05-27	Yes
The referential brain: why do some neurons learn and some do not?	Opinion Article	Canada	High income	None	2016-05-26	2017-02-28	No
The prevalence and clinical significance of anemia in patients hospitalized with acute heart failure	Research Note	Romania	Upper middle income	None	2016-05-26	2017-08-18	Yes
Identification of selective inhibitors of RET and comparison with current clinical candidates through development and validation of a robust screening cascade	Research Article	UK	High income	Non-Commercial	2016-05-26	2016-08-23	Yes
Spanish translation and preliminary validation of the Pain Treatment Satisfaction Scale	Research Note	Mexico	Upper middle income	None	2016-05-25	2016-05-25	No
Assessing change in patient-reported quality of life after elective surgery: protocol for an observational comparison study	Study Protocol	USA	High income	Non-Commercial	2016-05-24	2016-05-24	Yes
IncucyteDRC: An R package for the dose response analysis of live cell imaging data	Software Tool Article	UK	High income	Non-Commercial	2016-05-23	2016-05-23	Yes
Infrastructure for genomic interactions: Bioconductor classes for Hi-C, ChIA-PET and related experiments	Software Tool Article	UK	High income	Non-Commercial	2016-05-20	2016-06-28	Yes
Is erythropoietin a worthy candidate for traumatic brain injury or are we heading the wrong way?	Opinion Article	Italy	High income	Commercial	2016-05-19	2016-05-19	Yes
The GenABEL Project for statistical genomics	Research Article	The Netherlands	High income	Non-Commercial	2016-05-19	2016-05-19	Yes
Hypnotic drug risks of mortality, infection, depression, and cancer: but lack of benefit	Review	USA	High income	None	2016-05-19	2017-03-17	Yes
Case Report: Whole exome sequencing reveals a novel frameshift deletion mutation p.G2254fs in COL7A1 associated with autosomal recessive dystrophic epidermolysis bullosa	Case Report	India	Lower middle income	Non-Commercial	2016-05-17	2016-07-05	Yes
Highlights of the 2nd Bioinformatics Student Symposium by ISCB RSG-UK	Editorial	UK	High income	Both	2016-05-17	2016-05-17	Yes
Priority regions for research on dryland cereals and legumes	Research Article	Colombia	Upper middle income	Commercial	2016-05-13	2016-07-07	Yes
Sequestering seawater on land: a water-based solution to global issues	Opinion Article	New Zealand	High income	None	2016-05-13	2017-04-25	No
A cloud-based learning environment for comparing RNA-seq aligners	Software Tool Article	USA	High income	Non-Commercial	2016-05-13	2016-05-13	No
Case Report: Cervical chondrocalcinosis as a complication of Gitelman syndrome	Case Report	UK	High income	Non-Commercial	2016-05-12	2016-05-12	Yes
Ultraviolet B, melanin and mitochondrial DNA: Photo-damage in human epidermal keratinocytes and melanocytes modulated by alpha-melanocyte-stimulating hormone	Research Note	USA	High income	None	2016-05-12	2016-05-12	Yes
Reproductive success is predicted by social dynamics and kinship in managed animal populations	Research Article	Australia	High income	None	2016-05-11	2016-05-11	Yes
Case Report: Successful delivery in a 44-year-old woman using vitrified human oocytes taken from the woman at 41 years of age	Case Report	Japan	High income	None	2016-05-10	2016-05-10	No
Can free open access resources strengthen knowledge-based emerging public health priorities, policies and programs in Africa?	Review	Cameroon	Lower middle income	None	2016-05-09	2016-05-09	Yes
Assessment of pharmacogenomic agreement	Research Note	Canada	High income	Non-Commercial	2016-05-09	2016-05-09	Yes
Healing through language: Positive physical health effects of indigenous language use	Review	USA	High income	None	2016-05-09	2016-05-09	No
Socio-cultural aspects of gender-based violence and its impacts on women’s health in South Asia	Systematic Review	Bangladesh	Lower middle income	None	2016-05-05	2016-05-05	No
The natural defense system and the normative self model	Opinion Article	France	High income	None	2016-05-03	2016-05-03	Yes
Case Report: Filtering the data on IVC filters	Review	USA	High income	None	2016-05-03	2016-05-03	No
Time for sharing data to become routine: the seven excuses for not doing so are all invalid	Opinion Article	Bangladesh	Lower middle income	None	2016-04-29	2016-04-29	Yes
RETRACTED: Estimation of genomic ancestry in admixed populations	Research Article	New Zealand	High income	Non-Commercial	2016-04-29	2016-04-29	No
Socioeconomic gradients in general and oral health of primary school children in Shiraz, Iran	Research Article	Iran	Upper middle income	None	2016-04-27	2016-04-27	Yes
“The molecule’s the thing:” the promise of molecular modeling and dynamic simulations in aiding the prioritization and interpretation of genomic testing results	Opinion Article	USA	High income	None	2016-04-27	2016-07-25	Yes
Combined analysis of trabectome and phaco-trabectome outcomes by glaucoma severity	Research Article	USA	High income	Non-Commercial	2016-04-27	2016-06-27	Yes
Respondent driven sampling of wheelchair users: A lack of traction?	Opinion Article	New Zealand	High income	Non-Commercial	2016-04-26	2016-08-26	Yes
Use of cidofovir in pediatric patients with adenovirus infection	Research Note	USA	High income	Both	2016-04-26	2016-12-16	Yes
The expanding regulatory universe of p53 in gastrointestinal cancer	Review	USA	High income	Non-Commercial	2016-04-26	2016-04-26	Yes
An assay to measure poly(ADP ribose) glycohydrolase (PARG) activity in cells	Method Article	UK	High income	Non-Commercial	2016-04-25	2016-09-15	Yes
Normative data for Lezak’s Tinkertoy test in healthy Italian adults	Research Article	Italy	High income	None	2016-04-22	2016-04-22	No
Report on noninvasive prenatal testing: classical and alternative approaches	Research Article	Russia	Upper middle income	Non-Commercial	2016-04-22	2016-04-22	Yes
Uptake of dietary milk miRNAs by adult humans: a validation study	Research Article	USA	High income	Non-Commercial	2016-04-22	2016-04-22	Yes
Comparing efficacy of a sweep net and a dip method for collection of mosquito larvae in large bodies of water in South Africa	Method Article	USA	High income	Non-Commercial	2016-04-21	2016-04-21	Yes
Better Outcomes through Learning, Data, Engagement, and Research (BOLDER) – a system for improving evidence and clinical practice in low and middle income countries	Opinion Article	South Africa	Upper middle income	Non-Commercial	2016-04-18	2016-04-18	Yes
Innovations in scholarly communication - global survey on research tool usage	Data Note	The Netherlands	High income	Non-Commercial	2016-04-18	2016-04-18	Yes
Provisional Tic Disorder: What to tell parents when their child first starts ticcing	Review	USA	High income	Non-Commercial	2016-04-18	2016-04-18	Yes
The effects of an editor serving as one of the reviewers during the peer-review process	Research Article	Italy	High income	Non-Commercial	2016-04-14	2016-10-18	Yes
Flagellar membrane fusion and protein exchange in trypanosomes; a new form of cell-cell communication?	Research Article	Switzerland	High income	Non-Commercial	2016-04-14	2016-04-14	Yes
dbVar structural variant cluster set for data analysis and variant comparison	Software Tool Article	USA	High income	Non-Commercial	2016-04-13	2017-02-28	Yes
Closing gaps between open software and public data in a hackathon setting: User-centered software prototyping	Editorial	USA	High income	Non-Commercial	2016-04-13	2016-05-09	Yes
MetaNetVar: Pipeline for applying network analysis tools for genomic variants analysis	Software Tool Article	USA	High income	Non-Commercial	2016-04-13	2016-04-13	Yes
Antimicrobial susceptibility and clarithromycin resistance patterns of Helicobacter pylori clinical isolates in Vietnam	Research Article	Vietnam	Lower middle income	Non-Commercial	2016-04-13	2016-04-13	Yes
A computer model simulating human glucose absorption and metabolism in health and metabolic disease states	Research Article	UK	High income	None	2016-04-12	2016-04-12	Yes
Innovations and best practice in undergraduate education	Editorial	USA	High income	Non-Commercial	2016-04-12	2016-04-12	Yes
In search of the mechanisms of ketamine’s antidepressant effects: How robust is the evidence behind the mTor activation hypothesis	Research Article	Germany	High income	Commercial	2016-04-11	2016-04-11	No
Fasting blood glucose and newborn birth weight of non- diabetic Sudanese women	Research Article	Sudan	Lower middle income	None	2016-04-11	2016-04-11	No
CyLineUp: A Cytoscape app for visualizing data in network small multiples	Software Tool Article	The Netherlands	High income	Non-Commercial	2016-04-11	2016-04-11	Yes
The academic, economic and societal impacts of Open Access: an evidence-based review	Review	UK	High income	Non-Commercial	2016-04-11	2016-09-21	Yes
Case Report: Multifocal biphasic squamoid alveolar renal cell carcinoma	Case Report	Spain	High income	None	2016-04-08	2016-05-24	Yes
Lovastatin lactone may improve irritable bowel syndrome with constipation (IBS-C) by inhibiting enzymes in the archaeal methanogenesis pathway	Research Article	USA	High income	None	2016-04-08	2016-06-22	Yes
Preliminary results on the control of Aedes spp. in a remote Guatemalan community vulnerable to dengue, chikungunya and Zika virus: community participation and use of low-cost ecological ovillantas for mosquito control	Research Article	Canada	High income	Non-Commercial	2016-04-07	2017-02-22	Yes
Understanding covariate shift in model performance	Research Note	USA	High income	None	2016-04-07	2016-10-17	Yes
Activity-relevant similarity values for fingerprints and implications for similarity searching	Research Article	Germany	High income	None	2016-04-06	2016-04-28	Yes
Mapping Zika virus infection using geographical information systems in Tolima, Colombia, 2015-2016	Research Note	Colombia	Upper middle income	Non-Commercial	2016-04-05	2016-04-05	Yes
Detecting variable responses in time-series using repeated measures ANOVA: Application to physiologic challenges	Method Article	USA	High income	Non-Commercial	2016-04-05	2016-07-08	Yes
A curated transcriptome dataset collection to investigate the functional programming of human hematopoietic cells in early life	Data Note	Qatar	High income	Non-Commercial	2016-03-30	2016-03-30	Yes
Monoclonal antibodies against muscle actin isoforms: epitope identification and analysis of isoform expression by immunoblot and immunostaining in normal and regenerating skeletal muscle	Antibody Validation Article	Switzerland	High income	Non-Commercial	2016-03-30	2016-06-01	Yes
A failure to reproduce: How bad biomedical science is holding us back	Opinion Article	UK	High income	None	2016-03-30	2016-03-30	No
Alcoholic hepatitis: Yes to prednisolone and no to pentoxifylline	F1000 Faculty Critique	USA	High income	None	2016-03-24	2016-03-24	No
Flow cytometry dataset for cells collected from touched surfaces	Data Note	USA	High income	Non-Commercial	2016-03-23	2016-10-07	Yes
A divide-and-conquer strategy in tumor sampling enhances detection of intratumor heterogeneity in routine pathology: A modeling approach in clear cell renal cell carcinoma	Method Article	Spain	High income	Non-Commercial	2016-03-22	2016-04-25	Yes
The ICR142 NGS validation series: a resource for orthogonal assessment of NGS analysis	Data Note	UK	High income	Non-Commercial	2016-03-22	2016-03-22	Yes
pyGeno: A Python package for precision medicine and proteogenomics	Software Tool Article	Canada	High income	Non-Commercial	2016-03-21	2016-05-10	Yes
Case Report: Prune perineum syndrome: a rare case with an unfavourable outcome	Case Report	Brazil	Upper middle income	None	2016-03-16	2016-06-10	Yes
Promoting development and uptake of health innovations: The Nose to Tail Tool	Research Article	Canada	High income	Non-Commercial	2016-03-16	2016-03-16	Yes
Post-chikungunya chronic inflammatory rheumatism: results from a retrospective follow-up study of 283 adult and child cases in La Virginia, Risaralda, Colombia	Research Article	Colombia	Upper middle income	Non-Commercial	2016-03-16	2016-04-04	Yes
Complex mechanisms linking neurocognitive dysfunction to insulin resistance and other metabolic dysfunction	Review	USA	High income	Non-Commercial	2016-03-15	2016-06-02	Yes
A curated transcriptome dataset collection to investigate the immunobiology of HIV infection	Data Note	Qatar	High income	Non-Commercial	2016-03-11	2016-03-11	Yes
Autocrine and paracrine Wingless signalling in the Drosophila midgut by both continuous gradient and asynchronous bursts of wingless expression	Research Article	UK	High income	Non-Commercial	2016-03-10	2016-03-10	No
A curated transcriptome dataset collection to investigate the development and differentiation of the human placenta and its associated pathologies	Data Note	Qatar	High income	Non-Commercial	2016-03-09	2016-05-11	Yes
A metabolite of prostaglandin D2, 11β-prostaglandin F2α (11β-PGF2α), in exhaled breath condensate and serum of asthmatics with airway hyperresponsiveness to distilled water	Research Note	Russia	Upper middle income	Non-Commercial	2016-03-09	2016-03-09	No
siRNA knockdown validation 101: Incorporating negative controls in antibody research	Opinion Article	USA	High income	None	2016-03-09	2016-03-09	Yes
Case Report: Rectal perforation during CT colonography	Case Report	Australia	High income	Non-Commercial	2016-03-08	2016-03-08	Yes
Case Report: A giant but silent adrenal pheochromocytoma – a rare entity	Case Report	Nepal	Low income	None	2016-03-07	2016-03-07	Yes
A curated compendium of monocyte transcriptome datasets of relevance to human monocyte immunobiology research	Data Note	Qatar	High income	Non-Commercial	2016-03-07	2016-04-25	Yes
A pilot trial to examine the association between circulating endothelial cell levels and vascular injury in patients with diabetes and chronic kidney disease	Research Article	USA	High income	Non-Commercial	2016-03-07	2016-03-07	Yes
Junior biomedical scientists and preprints	Opinion Article	USA	High income	None	2016-03-07	2016-03-07	No
Heat remains unaccounted for in thermal physiology and climate change research	Opinion Article	Greece	High income	Non-Commercial	2016-03-06	2017-03-15	Yes
Acceptance of animal research in our science community	Research Note	Austria	High income	Non-Commercial	2016-03-04	2016-07-08	Yes
Communities of practice in life sciences and the need for brokering	Opinion Article	UK	High income	None	2016-03-04	2016-03-04	Yes
Chromas from chromatin: sonification of the epigenome	Research Article	Italy	High income	None	2016-03-03	2016-03-03	Yes
IL-6 stimulates a concentration-dependent increase in MCP-1 in immortalised human brain endothelial cells	Research Note	New Zealand	High income	Non-Commercial	2016-03-03	2016-05-11	Yes
Should there be greater use of preprint servers for publishing reports of biomedical science?	Editorial	UK	High income	Non-Commercial	2016-03-03	2016-03-03	Yes
Illustrating and homology modeling the proteins of the Zika virus	Research Note	USA	High income	Non-Commercial	2016-03-03	2016-09-01	Yes
Validation of a commercially available anti-REDD1 antibody using RNA interference and REDD1-/- mouse embryonic fibroblasts	Antibody Validation Article	UK	High income	Non-Commercial	2016-03-01	2016-03-01	Yes
Mast cell activation is enhanced by Tim1:Tim4 interaction but not by Tim-1 antibodies	Research Article	USA	High income	Non-Commercial	2016-03-01	2016-07-08	No?
Statin (3-hydroxy-3-methylglutaryl-coenzyme A reductase inhibitor)-based therapy for hepatitis C virus (HCV) infection-related diseases in the era of direct-acting antiviral agents	Opinion Article	Egypt	Lower middle income	None	2016-02-26	2017-01-25	Yes
RETRACTION: How blockchain-timestamped protocols could improve the trustworthiness of medical science	Method Article	UK	High income	None	2016-02-26	2017-03-30	Yes
RETRACTED: How blockchain-timestamped protocols could improve the trustworthiness of medical science	Method Article	UK	High income	None	2016-02-26	2017-03-30	Yes
Comparison of the effectiveness and side effects of dofetilide and dronedarone in the treatment of atrial fibrillation during an indicated period in time with perceived equipoise	Research Article	USA	High income	None	2016-02-25	2016-02-25	No
Phytoglobin: a novel nomenclature for plant globins accepted by the globin community at the 2014 XVIII conference on Oxygen-Binding and Sensing Proteins	Opinion Article	Mexico	Upper middle income	None	2016-02-24	2016-02-24	Yes
Tripartite genome of all species	Opinion Article	China	Upper middle income	Non-Commercial	2016-02-19	2016-02-19	Yes
Surveillance, insecticide resistance and control of an invasive Aedes aegypti (Diptera: Culicidae) population in California	Research Article	USA	High income	None	2016-02-19	2016-08-05	Yes
FreeSASA: An open source C library for solvent accessible surface area calculations	Software Tool Article	Norway	High income	None	2016-02-18	2016-02-18	Yes
Possible repurposing of seasonal influenza vaccine for prevention of Zika virus infection	Research Note	USA	High income	None	2016-02-18	2016-03-23	Yes
Expression of the retina-specific flippase, ABCA4, in epidermal keratinocytes	Research Note	USA	High income	Non-Commercial	2016-02-18	2016-02-18	No
A new hypothesis: some metastases are the result of inflammatory processes by adapted cells, especially adapted immune cells at sites of inflammation	Opinion Article	USA	High income	Non-Commercial	2016-02-16	2016-02-16	Yes
Analysis of red autofluorescence (650-670nm) in epidermal cell populations and its potential for distinguishing contributors to 'touch' biological samples	Research Note	USA	High income	Non-Commercial	2016-02-16	2016-02-16	Yes
Sequence and intramolecular distance scoring analyses of microbial rhodopsins	Research Article	Japan	High income	Non-Commercial	2016-02-12	2016-04-06	Yes
Understanding the nature of health: New perspectives for medicine and public health. Improved wellbeing at lower costs	Opinion Article	Switzerland	High income	None	2016-02-12	2016-02-12	Yes
Improving quality for maternal care - a case study from Kerala, India	Research Article	UK	High income	Non-Commercial	2016-02-12	2016-02-12	Yes
Case Report: Elevated CPK, an indicator of idiopathic inflammatory myopathy?	Case Report	USA	High income	None	2016-02-12	2016-02-12	Yes
Patterns of database citation in articles and patents indicate long-term scientific and industry value of biological data resources	Research Article	UK	High income	Non-Commercial	2016-02-11	2016-02-11	Yes
ISCB’s initial reaction to New England Journal of Medicine editorial on data sharing	Editorial	USA	High income	None	2016-02-11	2016-02-11	Yes
Prediction of fine-tuned promoter activity from DNA sequence	Method Article	USA	High income	None	2016-02-11	2016-02-11	Yes
Alanylated lipoteichoic acid primer in Bacillus subtilis	Research Article	Canada	High income	Non-Commercial	2016-02-10	2016-04-11	Yes
Associations between chlorophyll a and various microcystin health advisory concentrations	Research Article	USA	High income	None	2016-02-09	2016-06-13	Yes
Open drug discovery for the Zika virus	Opinion Article	USA	High income	Non-Commercial	2016-02-09	2016-02-09	Yes
Can ecosystem-scale translocations mitigate the impact of climate change on terrestrial biodiversity? Promises, pitfalls, and possibilities	Research Note	New Zealand	High income	None	2016-02-08	2016-02-08	Yes
GPR21 KO mice demonstrate no resistance to high fat diet induced obesity or improved glucose tolerance	Research Note	USA	High income	Commercial	2016-02-04	2016-06-17	Yes
Does inactivation of USP14 enhance degradation of proteasomal substrates that are associated with neurodegenerative diseases?	Research Note	USA	High income	Commercial	2016-02-04	2016-04-25	Yes
Effect of LXR/RXR agonism on brain and CSF Aβ40 levels in rats	Research Note	USA	High income	Commercial	2016-02-04	2016-04-19	Yes
Publishing confirming and non-confirming data	Editorial	USA	High income	None	2016-02-04	2016-02-04	Yes
Towards an open science publishing platform	Opinion Article	UK	High income	None	2016-02-03	2016-02-03	Yes
Normalizing sleep quality disturbed by psychiatric polypharmacy: a single patient open trial (SPOT)	Research Article	USA	High income	Non-Commercial	2016-02-03	2016-09-05	Yes
Case Report: Myelodysplastic syndrome- associated myeloid sarcoma: an unusual clinical presentation of a rare disease	Case Report	Romania	Upper middle income	None	2016-02-02	2016-02-02	Yes
Case Report: Frontalis sign for early bedside consideration of impending uncal herniation	Case Report	Nepal	Low income	None	2016-02-01	2016-08-04	Yes
Profiling and tandem mass spectrometry analysis of aminoacylated phospholipids in Bacillus subtilis	Research Article	Canada	High income	Non-Commercial	2016-01-29	2016-04-05	Yes
Associations between joint effusion in the knee and gene expression levels in the circulation: a meta-analysis	Research Article	The Netherlands	High income	Non-Commercial	2016-01-27	2016-01-27	Yes
The importance of selecting the appropriate reference genes for quantitative real time PCR as illustrated using colon cancer cells and tissue	Research Note	Ireland	High income	Non-Commercial	2016-01-22	2016-03-09	Yes
Absence of diurnal variation in visceromotor response to colorectal distention in normal Long Evans rats	Research Note	The Netherlands	High income	Non-Commercial	2016-01-22	2016-01-22	Yes
A novel data storage logic in the cloud	Method Article	Ecuador	Upper middle income	Non-Commercial	2016-01-21	2017-08-15	Yes
Case Report: Bronchial associated lymphoid tissue lymphoma and Mycobacterium chelonae	Case Report	Portugal	High income	None	2016-01-21	2016-01-21	No
Are scientific abstracts written in poetic verse an effective representation of the underlying research?	Research Article	UK	High income	None	2016-01-21	2016-08-25	Yes
Strong morphological defects in conditional Arabidopsis abp1 knock-down mutants generated in absence of functional ABP1 protein	Research Article	Austria	High income	Non-Commercial	2016-01-20	2016-01-20	Yes
A clinical test for visual crowding	Method Article	USA	High income	Non-Commercial	2016-01-19	2016-01-19	No
Referencing cross-reactivity of detection antibodies for protein array experiments	Antibody Validation Article	Ireland	High income	Non-Commercial	2016-01-18	2017-05-23	Yes
Active learning in the lecture theatre using 3D printed objects	Research Note	UK	High income	Non-Commercial	2016-01-13	2016-06-03	Yes
Implications of circadian rhythm and stress in addiction vulnerability	Review	USA	High income	None	2016-01-13	2016-01-13	Yes
Antibody performance in ChIP-sequencing assays: From quality scores of public data sets to quantitative certification	Antibody Validation Article	France	High income	Non-Commercial	2016-01-12	2016-03-11	Yes
The EMBL-EBI channel	Editorial	UK	High income	None	2016-01-12	2016-01-12	Yes
Increasing both the public health potential of basic research and the scientist satisfaction. An international survey of bio-scientists	Research Article	USA	High income	Non-Commercial	2016-01-12	2016-06-01	Yes
Rituximab efficiently depletes B cells in lung tumors and normal lung tissue	Research Note	Norway	High income	Non-Commercial	2016-01-08	2016-01-08	Yes
The dream of health information for all	Opinion Article	Peru	Upper middle income	None	2016-01-08	2016-05-24	Yes
BioTapestry now provides a web application and improved drawing and layout tools	Software Tool Article	USA	High income	Non-Commercial	2016-01-08	2016-01-08	Yes
High-Flow Oxygen through Nasal Cannula in Acute Hypoxemic Respiratory Failure: the FLORALI study	F1000 Faculty Critique	USA	High income	None	2016-01-08	2016-01-08	No
How to put plant root uptake into a soil water flow model	Method Article	USA	High income	Non-Commercial	2016-01-08	2016-01-08	Yes
Case Report: Acute obstructive hydrocephalus associated with infratentorial extra-axial fluid collection following foramen magnum decompression and durotomy for Chiari malformation type I	Case Report	Nepal	Low income	None	2016-01-07	2016-01-07	Yes
Case Report: Efficacy of dobesilate in insertional Achilles tendinopathy	Case Report	Spain	High income	None	2016-01-07	2016-01-07	No
RETRACTED: Case Report: Abdominal perforation by ureteric stenting	Case Report	Australia	High income	None	2016-01-06	2016-01-15	No
Where are the female science professors? A personal perspective	Opinion Article	Sweden	High income	None	2016-01-06	2016-07-14	Yes
Adrenomedullin 2 activates extracellular-signal-regulated kinase in endothelial cells via a protein kinase C α-independent pathway	Research Note	USA	High income	Non-Commercial	2016-01-06	2016-01-06	No
The life cycle of a genome project: perspectives and guidelines inspired by insect genome projects	Opinion Article	Australia	High income	Non-Commercial	2016-01-05	2016-01-05	Yes
A pocket guide to electronic laboratory notebooks in the academic life sciences	Opinion Article	Germany	High income	Non-Commercial	2016-01-04	2016-01-04	Yes
Case Report: Ischaemic appendicitis post mesenteric biopsy	Case Report	UK	High income	None	2016-01-04	2016-01-04	Yes
Detecting “protein words” through unsupervised word segmentation	Method Article	China	Upper middle income	None	2015-12-30	2015-12-30	No
CausalTrail: Testing hypothesis using causal Bayesian networks	Software Tool Article	Germany	High income	Non-Commercial	2015-12-30	2015-12-30	Yes
Deep sequencing revealed molecular signature of horizontal gene transfer of plant like transcripts in the mosquito Anopheles culicifacies: an evolutionary puzzle	Research Article	India	Lower middle income	Non-Commercial	2015-12-30	2015-12-30	Yes
Computational identification of signaling pathways in protein interaction networks	Research Article	Nigeria	Lower middle income	None	2015-12-30	2015-12-30	No
Risk of intracranial hemorrhage in users of oral antithrombotic drugs: Study protocol for a nationwide study	Study Protocol	Norway	High income	Non-Commercial	2015-12-30	2015-12-30	Yes
Transcriptome sequencing revealed differences in the response of renal cancer cells to hypoxia and CoCl2 treatment	Research Article	Russia	Upper middle income	Non-Commercial	2015-12-30	2015-12-30	Yes
Differential analyses for RNA-seq: transcript-level estimates improve gene-level inferences	Method Article	Switzerland	High income	Non-Commercial	2015-12-30	2016-02-29	Yes
Reconciling Techno-simplicity and Eco-complexity for future food security	Review	Argentina	Upper middle income	None	2015-12-23	2015-12-23	No
New tools for a new age: An evolution or revolution in higher education?	Opinion Article	Australia	High income	Non-Commercial	2015-12-23	2015-12-23	Yes
FlyOde - a platform for community curation and interactive visualization of dynamic gene regulatory networks in Drosophila eye development	Software Tool Article	Turkey	Upper middle income	Non-Commercial	2015-12-21	2015-12-21	Yes
Pilot experience with opebacan/rBPI21 in myeloablative hematopoietic cell transplantation	Research Article	USA	High income	Non-Commercial	2015-12-21	2015-12-21	Yes
Case Report: Postpartum hemorrhage associated with Dengue with warning signs in a term pregnancy and delivery	Case Report	Vietnam	Lower middle income	None	2015-12-21	2015-12-21	Yes
The ELIXIR channel in F1000Research	Editorial	UK	High income	Non-Commercial	2015-12-18	2016-05-04	Yes
Systematics of Chasmosaurus - new information from the Peabody Museum skull, and the use of phylogenetic analysis for dinosaur alpha taxonomy	Research Article	UK	High income	Non-Commercial	2015-12-17	2015-12-17	No
The manufacture of filtered cannabis cigarettes: uniform particle distribution and combustion properties for consistent cannabinoid delivery	Method Article	USA	High income	None	2015-12-17	2015-12-17	No
High pre-transplant TREC levels indicate good prognosis after hematopoietic stem cell transplantation	Research Article	Brazil	Upper middle income	Non-Commercial	2015-12-16	2015-12-16	No
MSL: Facilitating automatic and physical analysis of published scientific literature in PDF format	Software Tool Article	USA	High income	Non-Commercial	2015-12-16	2018-04-04	Yes
Semi-automated Modular Program Constructor for physiological modeling: Building cell and organ models	Software Tool Article	USA	High income	Non-Commercial	2015-12-16	2016-06-16	Yes
Quantitative trait loci mapping of dauer larvae development in growing populations of Caenorhabditis briggsae	Research Note	UK	High income	None	2015-12-15	2015-12-15	No
The TOUCH program and natalizumab: Fundamental flaw in patient protection	Opinion Article	USA	High income	None	2015-12-15	2016-05-10	Yes
BioShaDock: a community driven bioinformatics shared Docker-based tools registry	Software Tool Article	France	High income	Non-Commercial	2015-12-14	2015-12-14	Yes
The representation of scientific research in the national curriculum and secondary school pupils’ perceptions of research, its function, usefulness and value to their lives	Research Article	UK	High income	Non-Commercial	2015-12-14	2016-02-12	Yes
Transcription factor motif quality assessment requires systematic comparative analysis	Research Article	South Africa	Upper middle income	Non-Commercial	2015-12-11	2016-03-14	Yes
Cannabis microbiome sequencing reveals several mycotoxic fungi native to dispensary grade Cannabis flowers	Research Article	USA	High income	None	2015-12-10	2016-05-10	Yes
Case Report: Genetic analysis and anesthetic management of a child with Niemann-Pick disease Type A	Case Report	USA	High income	None	2015-12-10	2015-12-10	Yes
Crambled: A Shiny application to enable intuitive resolution of conflicting cellularity estimates	Software Tool Article	UK	High income	Non-Commercial	2015-12-07	2015-12-07	Yes
World Health Organization estimates of the global and regional disease burden of four foodborne chemical toxins, 2010: a data synthesis	Research Article	USA	High income	Non-Commercial	2015-12-03	2015-12-03	Yes
Metagenomic Chromosome Conformation Capture (3C): techniques, applications, and challenges	Research Note	Australia	High income	Non-Commercial	2015-11-30	2015-11-30	Yes
Metabarcoding-based fungal diversity on coarse and fine particulate organic matter in a first-order stream in Nova Scotia, Canada	Research Article	Germany	High income	Non-Commercial	2015-11-30	2016-02-26	Yes
A protocol to examine vision and gait in Parkinson’s disease: impact of cognition and response to visual cues	Study Protocol	UK	High income	Non-Commercial	2015-11-30	2016-03-24	Yes
Optical characterization of epidermal cells and their relationship to DNA recovery from touch samples	Research Article	USA	High income	Non-Commercial	2015-11-26	2015-11-26	Yes
On the evolving open peer review culture for chemical information science	Editorial	USA	High income	None	2015-11-25	2015-11-25	Yes
Transcription factor regulation as a mechanism of confounding effects between distinct human traits	Research Note	USA	High income	Non-Commercial	2015-11-25	2015-11-25	No
Validating the use of Medicare Australia billing data to examine trends in skin cancer	Research Article	Australia	High income	None	2015-11-24	2015-11-24	Yes
Maternal age and intracytoplasmic sperm injection outcome in infertile couples at Khartoum, Sudan	Research Article	Sudan	Lower middle income	None	2015-11-24	2015-11-24	Yes
Case Report: Delayed presentation of penile epidermoid cyst following reconstruction for Peyronie’s disease	Case Report	USA	High income	None	2015-11-24	2015-11-24	Yes
HiCUP: pipeline for mapping and processing Hi-C data	Software Tool Article	UK	High income	Non-Commercial	2015-11-20	2015-11-20	Yes
A DNA extraction protocol for improved DNA yield from individual mosquitoes	Method Article	USA	High income	Non-Commercial	2015-11-20	2015-11-20	Yes
A new Critical Care channel in F1000Research	Editorial	Belgium	High income	None	2015-11-19	2015-11-19	Yes
Histamine-2 receptor antagonists versus proton pump inhibitors for stress ulcer prophylaxis in the ICU	F1000 Faculty Critique	USA	High income	None	2015-11-19	2015-11-19	No
Severe Sepsis: A Science of Uncertainty	F1000 Faculty Critique	USA	High income	None	2015-11-19	2015-11-19	No
Should we use lung protective ventilation for non-ARDS patients?	F1000 Faculty Critique	USA	High income	None	2015-11-19	2015-11-19	No
Where is the vascular waterfall in septic shock?	F1000 Faculty Critique	USA	High income	None	2015-11-19	2015-11-19	No
A dynamic architecture of life	Review	Switzerland	High income	Non-Commercial	2015-11-18	2015-11-18	Yes
A three-dimensional model of the human blood-brain barrier to analyse the transport of nanoparticles and astrocyte/endothelial interactions	Research Article	UK	High income	Both	2015-11-17	2016-01-21	Yes
Evaluation of immunologic response of salivary sIg-A in pediatric tuberculosis patients to antigen Ag38-rec of Mycobacterium tuberculosis Indonesian strain	Research Article	Indonesia	Lower middle income	None	2015-11-16	2016-10-24	No
Case Report: ‘Z’ osteotomy - a novel technique of treatment in Blount’s disease	Case Report	India	Lower middle income	None	2015-11-12	2015-11-12	Yes
On the pitfalls of peer review	Opinion Article	Switzerland	High income	None	2015-11-11	2015-11-11	Yes
An adaptable toolkit to assess commercial fishery costs and benefits related to marine protected area network design	Research Article	Canada	High income	Non-Commercial	2015-11-09	2017-02-22	Yes
Protein disorder reduced in Saccharomyces cerevisiae to survive heat shock	Research Article	Germany	High income	Non-Commercial	2015-11-06	2015-11-06	Yes
Integrated analysis of oral tongue squamous cell carcinoma identifies key variants and pathways linked to risk habits, HPV, clinical parameters and tumor recurrence	Research Article	India	Lower middle income	Non-Commercial	2015-11-05	2015-11-05	Yes
Fascial Manipulation® for chronic aspecific low back pain: a single blinded randomized controlled trial	Research Article	Italy	High income	None	2015-11-03	2016-01-08	Yes
The dorsal posterior insula is not an island in pain but subserves a fundamental role - Response to: “Evidence against pain specificity in the dorsal posterior insula” by Davis et al.	Correspondence	UK	High income	None	2015-11-03	2015-11-03	Yes
Case Report: Microsurgical excision of grade 5 cerebral AVM	Case Report	Nepal	Low income	None	2015-11-02	2016-07-04	Yes
Feeling the future: A meta-analysis of 90 experiments on the anomalous anticipation of random future events	Research Article	USA	High income	None	2015-10-30	2016-01-29	Yes
Quality of histone modification antibodies undermines chromatin biology research	Opinion Article	Germany	High income	Non-Commercial	2015-10-28	2015-11-24	Yes
A paradoxical relationship between Resveratrol and copper (II) with respect to degradation of DNA and RNA	Observation article	India	Lower middle income	Non-Commercial	2015-10-27	2016-03-02	Yes
Embryo-lethal phenotypes in early abp1 mutants are due to disruption of the neighboring BSM gene	Research Article	Austria	High income	Non-Commercial	2015-10-23	2015-10-23	Yes
Adrenocorticotropic hormone gel in the treatment of systemic lupus erythematosus: A retrospective study of patients.	Research Article	USA	High income	None	2015-10-23	2016-02-24	Yes
Oxygen changes drive non-uniform scaling in Drosophila melanogaster embryogenesis	Research Article	USA	High income	Non-Commercial	2015-10-23	2015-10-23	Yes
A hydrophobic proclivity index for protein alignments	Research Article	USA	High income	None	2015-10-21	2015-10-21	No
Machine learning models identify molecules active against the Ebola virus in vitro	Research Article	USA	High income	None	2015-10-20	2017-01-17	Yes
From reads to regions: a Bioconductor workflow to detect differential binding in ChIP-seq data	Software Tool Article	Australia	High income	Non-Commercial	2015-10-16	2016-01-11	Yes
Caveat emptor NICE: biased use of cost-effectiveness is inefficient and inequitable	Opinion Article	UK	High income	Non-Commercial	2015-10-16	2015-10-16	Yes
Leukocyte telomere length and hippocampus volume: a meta-analysis	Systematic Review	Sweden	High income	None	2015-10-15	2015-10-15	Yes
A disruptive sequencer meets disruptive publishing	Editorial	UK	High income	Non-Commercial	2015-10-15	2015-10-15	Yes
MinION Analysis and Reference Consortium: Phase 1 data release and analysis	Research Article	UK	High income	Non-Commercial	2015-10-15	2015-10-15	Yes
RNA-Seq workflow: gene-level exploratory analysis and differential expression	Research Article	USA	High income	Non-Commercial	2015-10-14	2016-11-17	Yes
ve-SEQ: Robust, unbiased enrichment for streamlined detection and whole-genome sequencing of HCV and other highly diverse pathogens	Research Article	UK	High income	Non-Commercial	2015-10-13	2015-10-13	Yes
Effect of the synthesis of rice non-symbiotic hemoglobins 1 and 2 in the recombinant Escherichia coli TB1 growth	Research Note	Mexico	Upper middle income	Non-Commercial	2015-10-12	2016-03-01	Yes
Case Report: Management of idiopathic chylothorax	Case Report	Tunisia	Lower middle income	None	2015-10-12	2015-10-12	No
AnalogExplorer2 – Stereochemistry sensitive graphical analysis of large analog series	Method Article	Germany	High income	Non-Commercial	2015-10-09	2015-10-09	Yes
DREAMTools: a Python package for scoring collaborative challenges	Software Tool Article	UK	High income	Non-Commercial	2015-10-09	2016-04-08	Yes
Case Report: Pulmonary Kaposi Sarcoma in a non-HIV patient	Case Report	USA	High income	None	2015-10-07	2015-10-07	Yes
Case Report: Severe non-immune mediated haemolytic anaemia associated with acute hepatitis B and E co-infection in a patient with normal G6PD levels	Case Report	UK	High income	None	2015-10-06	2015-10-06	No
Diagnostic accuracy of CT angiography in evaluation of vascular anatomy in comparison with intraoperative findings an assessment of 392 patients	Clinical Practice Article	India	Lower middle income	None	2015-10-05	2015-10-05	No
NGSeasy: a next generation sequencing pipeline in Docker containers	Software Tool Article	UK	High income	Non-Commercial	2015-10-05	2015-10-05	No
EvolQG - An R package for evolutionary quantitative genetics	Software Tool Article	Brazil	Upper middle income	Non-Commercial	2015-09-30	2016-11-08	Yes
Predictors of psychiatric rehospitalization among elderly patients	Research Article	Hong Kong	High income	None	2015-09-30	2015-09-30	Yes
Circulating nucleic acids: a new class of physiological mobile genetic elements	Opinion Article	India	Lower middle income	Non-Commercial	2015-09-30	2015-09-30	Yes
Colonoscopy in patients with inflammatory bowel disease: self-reported experience, understanding, anxieties and tolerance of the procedure	Research Article	UK	High income	None	2015-09-30	2015-09-30	No
Does CXCR3 chemokine receptor expression by CD8+ T cells affect their moving towards or only their binding to virus-infected monocytes?	Correspondence	Japan	High income	None	2015-09-29	2015-09-29	No
Blood Interferon Signatures Putatively Link Lack of Protection Conferred by the RTS,S Recombinant Malaria Vaccine to an Antigen-specific IgE Response	Research Article	Qatar	High income	Non-Commercial	2015-09-29	2017-07-18	Yes
Case Report: Atypical psychotic onset of type I Arnold-Chiari malformation	Case Report	Italy	High income	None	2015-09-28	2015-09-28	No
Measurement of a 5-gene panel in whole blood in kidney transplant recipients with acute rejection and stable controls	Research Article	UK	High income	Non-Commercial	2015-09-28	2016-04-12	No
Case Report: Compound heterozygous nonsense mutations in TRMT10A are associated with microcephaly, delayed development, and periventricular white matter hyperintensities	Case Report	USA	High income	Non-Commercial	2015-09-28	2015-09-28	Yes
Reactivity of vertebrate-directed phospho-eEF2 antibody against the Caenorhabditis elegans orthologue phospho-EEF-2	Antibody Validation Article	Brazil	Upper middle income	Non-Commercial	2015-09-25	2015-09-25	No?
Ask a clearer question, get a better answer	Research Note	UK	High income	Non-Commercial	2015-09-25	2015-09-25	No
The khmer software package: enabling efficient nucleotide sequence analysis	Software Tool Article	USA	High income	Non-Commercial	2015-09-25	2015-09-25	Yes
Design for learning – a case study of blended learning in a science unit	Opinion Article	Australia	High income	Non-Commercial	2015-09-24	2015-11-16	Yes
Repository of mutations from Oman: The entry point to a national mutation database	Research Article	Oman	High income	None	2015-09-23	2015-09-23	Yes
A citation-based, author- and age-normalized, logarithmic index for evaluation of individual researchers independently of publication counts	Method Article	Germany	High income	None	2015-09-22	2015-09-22	No?
The ICR1000 UK exome series: a resource of gene variation in an outbred population	Research Article	UK	High income	Non-Commercial	2015-09-22	2015-09-22	Yes
A Taxonomy to Support the Statistical Study of Funding-induced Biases in Science	Opinion Article	USA	High income	Non-Commercial	2015-09-22	2015-09-22	No
Revised Variable effects of nicotine, anabasine, and their interactions on parasitized bumble bees	Research Article	USA	High income	Non-Commercial	2015-09-21	2015-12-16	Yes
A home-based comprehensive care model in patients with Multiple Sclerosis: A study pre-protocol	Study Protocol	USA	High income	None	2015-09-18	2015-09-18	Yes
Macrophage migration inhibitory factor and placental malaria infection in an area characterized by unstable malaria transmission in central Sudan	Research Article	Sudan	Lower middle income	None	2015-09-16	2015-09-16	Yes
Maternal and newborn seroprevalence of Hepatitis E virus at Medani Hospital, Sudan	Research Article	Sudan	Lower middle income	None	2015-09-16	2015-09-16	No
A call to arms to help heal medicine’s greatest ailment - Publication bias and inadequate research transparency	Opinion Article	USA	High income	None	2015-09-16	2015-09-16	No
Case Report: Traumatic anterior cerebral artery aneurysm in a 4-year old child	Case Report	Nepal	Low income	None	2015-09-15	2015-09-15	Yes
The Antibody Two-Step Solution	Opinion Article	USA	High income	None	2015-09-15	2015-12-22	Yes
Twittering About Research: A Case Study of the World’s First Twitter Poster Competition	Research Article	UK	High income	None	2015-09-14	2016-06-20	Yes
Pre-surgery status determines inflammation levels post-elective surgery	Research Article	India	Lower middle income	Non-Commercial	2015-09-10	2015-09-10	No
Dual mechanisms governing reward-driven perceptual learning	Review	USA	High income	Non-Commercial	2015-09-10	2015-09-10	Yes
The possible importance of income and education as covariates in cohort studies that investigate the relationship between diet and disease	Research Note	Canada	High income	None	2015-09-07	2016-05-18	Yes
How to avoid pitfalls in antibody use	Opinion Article	Germany	High income	None	2015-09-07	2015-09-07	Yes
High Frequency Haplotypes are Expected Events, not Historical Figures	Correspondence	New Zealand	High income	None	2015-09-04	2016-02-09	Yes
The role of connective tissue in the embryology of the musculoskeletal system: towards a paradigm shift	Review	Argentina	Upper middle income	None	2015-08-27	2015-08-27	No
Double-Blinding and Bias in Medication and Cognitive-Behavioral Therapy Trials for Major Depressive Disorder	Clinical Practice Article	Japan	High income	None	2015-08-27	2016-02-04	Yes
Double blinding requirement for validity claims in cognitive-behavioral therapy intervention trials for major depressive disorder. Analysis of Hollon S, et al., Effect of cognitive therapy with antidepressant medications vs antidepressants alone on the rate of recovery in major depressive disorder: a randomized clinical trial	Correspondence	Japan	High income	None	2015-08-27	2015-08-27	Yes
Pre-hospital delay in Vietnamese patients hospitalized with a first acute myocardial infarction: A short report	Research Article	USA	High income	Non-Commercial	2015-08-27	2018-01-15	Yes
Rapid assessment of iron in blood plasma and serum by spectrophotometry with cloud-point extraction	Research Note	Russia	Upper middle income	Non-Commercial	2015-08-25	2015-08-25	Yes
Null hypothesis significance testing: a short tutorial	Opinion Article	UK	High income	None	2015-08-25	2017-09-26	Yes
The ubiquitous and ancient ER membrane protein complex (EMC): tether or not?	Research Note	UK	High income	Non-Commercial	2015-08-25	2015-10-05	Yes
Hippocampal development and the dissociation of cognitive-spatial mapping from motor performance	Correspondence	USA	High income	None	2015-08-25	2015-09-21	Yes
Viscoelastic Properties of Hyaluronan in Physiological Conditions	Review	USA	High income	Non-Commercial	2015-08-25	2015-08-25	Yes
Dermatoglyphic meta-analysis indicates early epigenetic outcomes & possible implications on genomic zygosity in type-2 diabetes	Systematic Review	Ethiopia	Low income	None	2015-08-24	2015-08-24	Yes
Competition over guarding in the Arabian babbler (Turdoides squamiceps), a cooperative breeder	Research Article	Israel	High income	None	2015-08-24	2016-02-04	Yes
Hypothesis: Is frequent, commercial jet travel by the general public a risk factor for developing cutaneous melanoma?	Opinion Article	USA	High income	None	2015-08-24	2015-08-24	Yes
Peering into the “rabbit hole” of publication bias and inadequate research transparency: Adding tangibility to the abstract	Opinion Article	USA	High income	None	2015-08-21	2015-11-05	No
Molecular Dynamics Simulations of the Temperature Induced Unfolding of Crambin Follow the Arrhenius Equation	Research Article	UK	High income	None	2015-08-20	2015-08-20	Yes
Murine Cep290 phenotypes are modified by genetic backgrounds and provide an impetus for investigating disease modifier alleles	Correspondence	UK	High income	Non-Commercial	2015-08-20	2015-08-20	Yes
Case Report: Traumatic vein of Labbé hemorrhagic infarction - a distinct neurosurgical entity	Case Report	Nepal	Low income	None	2015-08-19	2015-08-19	No
GOsummaries: an R Package for Visual Functional Annotation of Experimental Data	Software Tool Article	Estonia	High income	Non-Commercial	2015-08-18	2015-08-18	Yes
Highlights of the first ISCB Student Council Symposium in Africa 2015	Editorial	Morocco	Lower middle income	Both	2015-08-17	2015-08-17	Yes
The Immune System and Responses to Cancer: Coordinated Evolution	Review	Australia	High income	Non-Commercial	2015-08-12	2015-08-12	No
Pain and sickness behavior associated with corneal lesions in dairy calves	Research Article	USA	High income	Non-Commercial	2015-08-11	2015-08-11	Yes
An evolutionary perspective on signaling peptides: toxic peptides are selected to provide information regarding the processing of the propeptide, which represents the phenotypic state of the signaling cell	Opinion Article	Israel	High income	None	2015-08-07	2015-08-07	Yes
Macrophage Gene Therapy: opening novel therapeutic avenues for immune disorders	Review	India	Lower middle income	None	2015-08-06	2015-08-06	No
PSFC: a Pathway Signal Flow Calculator App for Cytoscape	Software Tool Article	Armenia	Lower middle income	Both	2015-08-05	2017-04-03	Yes
SLiMScape 3.x: a Cytoscape 3 app for discovery of Short Linear Motifs in protein interaction networks	Software Tool Article	Australia	High income	Non-Commercial	2015-08-05	2015-08-05	Yes
Social Network: a Cytoscape app for visualizing co-authorship networks	Software Tool Article	Canada	High income	Non-Commercial	2015-08-05	2015-12-23	Yes
CySpanningTree: Minimal Spanning Tree computation in Cytoscape	Software Tool Article	India	Lower middle income	None	2015-08-05	2015-08-05	No
Finding the shortest path with PesCa: a tool for network reconstruction	Software Tool Article	Italy	High income	Non-Commercial	2015-08-05	2016-04-07	Yes
NetMatchStar: an enhanced Cytoscape network querying app	Software Tool Article	Italy	High income	Non-Commercial	2015-08-05	2015-11-03	Yes
A tool for reproducible research: From data analysis (in R) to a typeset laboratory notebook (as .pdf) using the text editor Emacs with the 'mp' package	Software Tool Article	USA	High income	None	2015-08-05	2016-03-30	No
Possible identification of CENP-C in fish and the presence of the CENP-C motif in M18BP1 of vertebrates	Observation article	USA	High income	Non-Commercial	2015-08-05	2016-01-20	Yes
CyAnimator: Simple Animations of Cytoscape Networks	Software Tool Article	USA	High income	Non-Commercial	2015-08-05	2015-12-30	Yes
iCTNet2: integrating heterogeneous biological interactions to understand complex traits	Software Tool Article	USA	High income	Non-Commercial	2015-08-05	2015-09-28	Yes
CyREST: Turbocharging Cytoscape Access for External Tools via a RESTful API	Software Tool Article	USA	High income	Non-Commercial	2015-08-05	2015-08-05	Yes
Case Report: A case report highlighting bilateral EDB wasting as a clinical marker for lumbar canal stenosis	Case Report	Nepal	Low income	None	2015-08-04	2015-08-04	Yes
Case Report: Pheochromocytoma-related catecholamine cardiomyopathy with successful outcomes after orthotopic heart transplantation	Case Report	USA	High income	None	2015-08-04	2015-08-04	No
Creating 3D visualizations of MRI data: A brief guide	Method Article	USA	High income	None	2015-08-04	2015-08-04	Yes
EEG correlates of social interaction at distance	Research Article	Italy	High income	Non-Commercial	2015-08-03	2016-02-10	Yes
Deep Sequencing of the T-cell Receptor Repertoire Demonstrates Polyclonal T-cell Infiltrates in Psoriasis	Research Article	USA	High income	Non-commercial	2015-08-03	2015-08-03	Yes
Is suvorexant a better choice than alternative hypnotics?	Opinion Article	USA	High income	None	2015-08-03	2015-08-03	Yes
Effect of sex in the MRMT-1 model of cancer-induced bone pain	Research Article	Denmark	High income	None	2015-07-31	2015-11-16	Yes
Case Report: Whole exome sequencing helps in accurate molecular diagnosis in siblings with a rare co-occurrence of paternally inherited 22q12 duplication and autosomal recessive non-syndromic ichthyosis	Case Report	India	Lower middle income	Non-Commercial	2015-07-31	2015-07-31	Yes
Villain of Molecular Biology: Why are we not reproducible in research?	Opinion Article	India	Lower middle income	None	2015-07-30	2015-07-30	Yes
Discovering, Indexing and Interlinking Information Resources	Software Tool Article	Italy	High income	Non-Commercial	2015-07-30	2015-11-17	Yes
The Inherent Drawbacks of the Pressure to Publish in Health Sciences: Good or Bad Science	Opinion Article	Portugal	High income	Non-Commercial	2015-07-29	2016-03-24	Yes
Adult attention-deficit/hyperactivity disorder: Associations between subtype and lifetime substance use – a clinical study	Research Article	Switzerland	High income	Non-Commercial	2015-07-28	2016-10-19	Yes
What’s in a Name? Exploring the Nomenclature of Science Communication in the UK	Research Article	UK	High income	None	2015-07-28	2015-09-24	Yes
Emergence of spatial behavioral function and associated mossy fiber connectivity and c-Fos labeling patterns in the hippocampus of rats	Research Article	Canada	High income	Non-Commercial	2015-07-27	2015-07-27	Yes
Intracellular Dynamics of the Ubiquitin-Proteasome-System	Review	Canada	High income	Non-Commercial	2015-07-24	2015-09-28	Yes
Evidence against pain specificity in the dorsal posterior insula	Correspondence	Canada	High income	None	2015-07-24	2015-07-24	Yes
Cerebrospinal Fluid Biomarkers of Japanese Encephalitis	Research Article	India	Lower middle income	Non-Commercial	2015-07-23	2015-09-03	Yes
Case Report: A case report of unstable Hangman fracture in a eighty year old male	Case Report	Nepal	Low income	None	2015-07-23	2015-12-17	Yes
Voltage-gated sodium channel as a target for metastatic risk reduction with re-purposed drugs	Review	Argentina	Upper middle income	None	2015-07-22	2015-07-22	Yes
Examining Factors Influencing Colorectal Cancer Screening of Rural Nebraskans Using Data from Clinics Participating in an Accountable Care Organization: A Study Protocol	Study Protocol	USA	High income	Non-Commercial	2015-07-22	2015-07-22	Yes
The role of new echocardiographic techniques in athlete’s heart	Review	Italy	High income	None	2015-07-20	2015-07-20	Yes
China invests two times as much as USA on honey bee research	Opinion Article	USA	High income	Non-Commercial	2015-07-20	2015-07-20	No
Questioned validity of Gene Expression Dysregulated Domains in Down's Syndrome	Research Note	USA	High income	Non-Commercial	2015-07-17	2015-07-17	Yes
Single Figure Publications: Towards a novel alternative format for scholarly communication	Editorial	USA	High income	None	2015-07-17	2015-07-17	Yes
SwissPalm: Protein Palmitoylation database	Research Article	Switzerland	High income	Both	2015-07-16	2015-07-16	Yes
PHENOstruct: Prediction of human phenotype ontology terms using heterogeneous data sources	Research Article	USA	High income	Non-Commercial	2015-07-16	2015-07-16	Yes
Case Report: melanoma and melanocytic nevus differentiation with reflectance confocal microscopy	Case Report	Italy	High income	None	2015-07-15	2015-07-15	Yes
Chemotherapy for Late-Stage Cancer Patients: Meta-Analysis of Complete Response Rates	Systematic Review	Australia	High income	None	2015-07-13	2015-07-13	Yes
Enteropathogenic E. coli: breaking the intestinal tight junction barrier	Review	India	Lower middle income	None	2015-07-13	2016-05-04	Yes
A ChIP on the shoulder? Chromatin immunoprecipitation and validation strategies for ChIP antibodies	Review	UK	High income	None	2015-07-13	2015-07-13	Yes
An unexpected effect of TNF-α on F508del-CFTR maturation and function	Research Article	France	High income	Non-Commercial	2015-07-10	2015-09-02	Yes
The Bioconductor channel in F1000Research	Editorial	Germany	High income	Non-Commercial	2015-07-10	2016-04-20	Yes
Temporal order of RNase IIIb and loss-of-function mutations during development determines phenotype in DICER1 syndrome: a unique variant of the two-hit tumor suppression model	Research Article	USA	High income	Non-Commercial	2015-07-10	2015-07-10	Yes
Systematic Review and Meta-analysis of Prevalence of Coronary Artery Disease in Adult Patients with Cardiac Myxomas	Systematic Review	Brazil	Upper middle income	None	2015-07-07	2015-07-07	Yes
Journal ratings as predictors of articles quality in Arts, Humanities and Social Sciences: an analysis based on the Italian Research Evaluation Exercise	Research Article	Italy	High income	None	2015-07-07	2015-07-07	Yes
Case Report: A case report of dry tap during ventriculostomy	Case Report	Nepal	Low income	None	2015-07-07	2015-10-02	Yes
Connecting the pieces: Using ORCIDs to improve research impact and repositories	Software Tool Article	Saudi Arabia	High income	None	2015-07-07	2015-07-07	Yes
Connecting Altmetric: Integrating with Institutional Publications Systems	Opinion Article	UK	High income	None	2015-07-07	2015-07-07	No
Problematizing Digital Research Evaluation using DOIs in Practice-Based Arts, Humanities and Social Science Research	Opinion Article	UK	High income	None	2015-07-07	2015-07-07	Yes
An ORCID based synchronization framework for a national CRIS ecosystem	Software Tool Article	Portugal	High income	None	2015-07-06	2015-07-06	Yes
Understanding the direct and indirect costs of patients with schizophrenia	Review	Spain	High income	None	2015-07-06	2015-08-06	Yes
Re-analysis of metagenomic sequences from acute flaccid myelitis patients reveals alternatives to enterovirus D68 infection	Research Article	USA	High income	Non-Commercial	2015-07-02	2015-07-13	Yes
Mitochondrial DNA Damage and Diseases	Review	India	Lower middle income	None	2015-07-01	2015-07-01	Yes
Trialling the use of Google Apps together with online marking to enhance collaborative learning and provide effective feedback	Research Note	UK	High income	None	2015-07-01	2017-01-10	No
Individuality, phenotypic differentiation, dormancy and ‘persistence’ in culturable bacterial systems: commonalities shared by environmental, laboratory, and clinical microbiology	Review	UK	High income	Non-Commercial	2015-07-01	2015-09-07	Yes
Case Report: Stevens-Johnson syndrome following a single double dosing of nevirapine-containing regimen once in an HIV-infected woman on long-term antiretroviral therapy	Case Report	South Africa	Upper middle income	None	2015-06-30	2015-06-30	Yes
The necessity for the observer to examine the system from a first-person frame of reference to trace the path of generation of inner sensations	Opinion Article	Canada	High income	Non-Commercial	2015-06-29	2017-01-25	No
High-resolution 7-Tesla fMRI data on the perception of musical genres – an extension to the studyforrest dataset	Data Note	Germany	High income	Non-Commercial	2015-06-29	2015-06-29	No
Following specific podocyte injury captopril protects against progressive long term renal damage	Research Article	UK	High income	Non-Commercial	2015-06-29	2015-06-29	Yes
Case Report: Perioperative management of a pregnant poly trauma patient for spine fixation surgery	Case Report	USA	High income	None	2015-06-29	2015-07-24	Yes
Characterization of an APC Promoter 1B deletion in a Patient Diagnosed with Familial Adenomatous Polyposis via Whole Genome Shotgun Sequencing	Research Article	USA	High income	Non-Commercial	2015-06-26	2015-06-26	Yes
Naturopathic medicine: Nine parts negative, one part positive	Opinion Article	Canada	High income	None	2015-06-25	2015-06-25	No
Comprehensive knowledge base of two- and three-dimensional activity cliffs for medicinal and computational chemistry	Data Note	Germany	High income	None	2015-06-25	2015-06-25	No?
A fragmented alignment method detects a putative phosphorylation site and a putative BRC repeat in the Drosophila melanogaster BRCA2 protein	Research Article	India	Lower middle income	Non-Commercial	2015-06-25	2013-10-07	Yes
Constellation Map: Downstream visualization and interpretation of gene set enrichment results	Software Tool Article	USA	High income	Non-Commercial	2015-06-24	2015-06-24	Yes
Epitope specificity and protein signaling interactions driving epidemic occurrences of Ebola disease	Research Article	USA	High income	None	2015-06-24	2015-06-24	No
CRE: a cost effective and rapid approach for PCR-mediated concatenation of KRAS and EGFR exons	Method Article	India	Lower middle income	Non-Commercial	2015-06-23	2016-03-08	Yes
Immunogenicity of 10-valent pneumococcal conjugate vaccine among infants attending Mbagathi District Hospital, Kenya	Research Article	Kenya	Lower middle income	Non-Commercial	2015-06-23	2015-06-23	No
Advanced and Conventional Magnetic Resonance Imaging in Neuropsychiatric Lupus	Review	Spain	High income	Non-Commercial	2015-06-23	2015-07-28	Yes
Nocturnal Hypertension and Attenuated Nocturnal Blood Pressure Dipping is Common in Pediatric Lupus	Research Article	USA	High income	Non-Commercial	2015-06-23	2015-11-23	Yes
Effects of conventional immunosuppressive therapy on functional and pathological features of CNS lupus in NZB/W mice	Research Article	USA	High income	Non-Commercial	2015-06-23	2015-06-23	No
Proximal Femur Size and Geometry in Cementless Total Hip Arthroplasty Patients	Research Article	USA	High income	None	2015-06-23	2015-06-23	No
Case Report: Severe acute respiratory distress by tracheal obstruction due to a congenital thyroid teratoma	Case Report	Brazil	Upper middle income	None	2015-06-22	2015-10-22	Yes
Drosophila's contribution to stem cell research	Review	India	Lower middle income	None	2015-06-18	2016-08-02	Yes
CPIRD: A successful Thai programme to produce clinically competent medical graduates	Research Article	Thailand	Upper middle income	Non-Commercial	2015-06-18	2015-06-18	Yes
1-Octen-3-ol – the attractant that repels	Research Article	USA	High income	Non-Commercial	2015-06-18	2015-06-18	Yes
YeATS - a tool suite for analyzing RNA-seq derived transcriptome identifies a highly transcribed putative extensin in heartwood/sapwood transition zone in black walnut	Research Article	USA	High income	Non-Commercial	2015-06-17	2015-11-06	Yes
Highlights of the 1st Student Symposium of the ISCB RSG UK	Editorial	UK	High income	Both	2015-06-16	2015-06-16	Yes
Non-invasive imaging to monitor lupus nephritis and neuropsychiatric systemic lupus erythematosus	Review	USA	High income	Non-Commercial	2015-06-16	2015-10-27	Yes
Echocardiography in the evaluation of athletes	Review	Spain	High income	Non-Commercial	2015-06-15	2015-06-15	Yes
Study Protocol: The influence of Running Therapy on executive functions and sleep of prisoners	Study Protocol	The Netherlands	High income	Non-Commercial	2015-06-15	2015-06-15	Yes
Psoriasis is characterized by deficient negative immune regulation compared to transient delayed-type hypersensitivity reactions	Research Note	USA	High income	Non-commercial	2015-06-11	2015-06-11	Yes
Relationships between activation level, knowledge, self-efficacy, and self-management behavior in heart failure patients discharged from rural hospitals	Research Note	USA	High income	Non-Commercial	2015-06-11	2015-06-11	Yes
Immunoblotting validation of research antibodies generated against HS1-associated protein X-1 in the human neutrophil model cell line PLB-985	Antibody Validation Article	USA	High income	Non-Commercial	2015-06-10	2015-08-10	Yes
Matching Behavior as a Tradeoff Between Reward Maximization and Demands on Neural Computation	Research Article	USA	High income	Non-Commercial	2015-06-09	2015-10-02	Yes
Absence of kdr resistance alleles in the Union of the Comoros, East Africa	Observation article	USA	High income	Non-Commercial	2015-06-09	2015-06-09	Yes
The complement system in lupus nephritis	Review	USA	High income	None	2015-06-08	2015-06-08	No
Longitudinal variations of brain functional connectivity: A case report study based on a mouse model of epilepsy	Method Article	Spain	High income	Non-Commercial	2015-06-05	2015-07-16	Yes
Sensorimotor learning deficits observed in children with sports-related concussion	Research Note	USA	High income	None	2015-06-05	2015-07-23	No
Amicon-adapted enhanced FASP: an in-solution digestion-based alternative sample preparation method to FASP	Method Article	Canada	High income	Non-Commercial	2015-06-04	2015-09-24	No
Is MTHFD1 polymorphism rs 2236225 (c.1958G>A) associated with the susceptibility of NSCL/P? A systematic review and meta-analysis	Systematic Review	China	Upper middle income	Non-Commercial	2015-06-04	2016-01-06	Yes
Combining complexity measures of EEG data: multiplying measures reveal previously hidden information	Research Note	Australia	High income	None	2015-06-01	2015-06-01	Yes
The developmental transcriptome of contrasting Arctic charr (Salvelinus alpinus) morphs	Research Article	Iceland	High income	Non-Commercial	2015-06-01	2016-12-02	Yes
Understanding carbon regulation in aquatic systems - Bacteriophages as a model	Research Note	India	Lower middle income	Non-Commercial	2015-06-01	2015-06-01	Yes
A resistant-starch enriched yogurt: fermentability, sensory characteristics, and a pilot study in children	Research Article	USA	High income	Non-Commercial	2015-06-01	2015-06-01	Yes
Optimized purification strategies for the elimination of non-specific products in the isolation of GAD65-specific monoclonal autoantibodies	Antibody Validation Article	USA	High income	Non-Commercial	2015-05-29	2016-04-21	Yes
The Resource Identification Initiative: A cultural shift in publishing	Research Article	USA	High income	Non-Commercial	2015-05-29	2015-11-19	Yes
A Case Study of the Impediments to the Commercialization of Research at the University of Kentucky	Research Note	USA	High income	None	2015-05-28	2015-08-04	Yes
Transgenic supplementation of SIRT1 fails to alleviate acute loss of nigrostriatal dopamine neurons and gliosis in a mouse model of MPTP-induced parkinsonism	Research Note	Japan	High income	Non-Commercial	2015-05-27	2015-05-27	Yes
An open ecosystem engagement strategy through the lens of global food safety	Opinion Article	USA	High income	Non-Commercial	2015-05-27	2015-05-27	Yes
Proliferative nephritis in childhood-onset systemic lupus erythematosus: current therapeutic approaches and future perspectives	Review	USA	High income	None	2015-05-27	2015-05-27	No
agINFRA: a research data hub for agriculture, food and the environment	Opinion Article	Spain	High income	Non-Commercial	2015-05-26	2015-06-15	Yes
Developmental biology teaching - the importance of a practical approach	Opinion Article	UK	High income	None	2015-05-26	2015-05-26	Yes
Neutrophil Lymphocyte Ratio as a predictor of systemic inflammation - A cross-sectional study in a pre-admission setting	Research Article	Canada	High income	None	2015-05-22	2015-05-22	Yes
Unexpected lack of specificity of a rabbit polyclonal TAP-L (ABCB9) antibody	Antibody Validation Article	France	High income	Non-Commercial	2015-05-22	2015-05-22	Yes
Case Report: Pre- and postnatal management of an allantoic cyst with patent urachus and single umbilical artery	Case Report	Vietnam	Lower middle income	None	2015-05-22	2015-05-22	Yes
ORCID for funders: Who’s who - and what are they doing? - ORCID IDs as identifiers for researchers and flexible article based classifications to understand the collective researcher portfolio	Opinion Article	Germany	High income	None	2015-05-20	2015-05-20	No
A reanalysis of mouse ENCODE comparative gene expression data	Research Article	USA	High income	Non-Commercial	2015-05-19	2015-05-19	Yes
It's never too late to publish an abandoned trial	Editorial	UK	High income	Non-Commercial	2015-05-15	2015-05-15	Yes
A(a)LS: Ammonia-induced amyotrophic lateral sclerosis	Opinion Article	UK	High income	None	2015-05-14	2015-05-14	Yes
Effect of rice variety and blending proportion on the proximate compositions, minerals and phytic acid contents of bread from rice-teff blend	Research Article	Ethiopia	Low income	Non-Commercial	2015-05-13	2015-05-13	No
Promiscuity progression of bioactive compounds over time	Research Article	Germany	High income	None	2015-05-13	2015-06-15	Yes
A bioinformatics insight to rhizobial globins: gene identification and mapping, polypeptide sequence and phenetic analysis, and protein modeling.	Research Article	Mexico	Upper middle income	Non-Commercial	2015-05-13	2015-05-13	Yes
Why are enteric ganglia so small? Role of differential adhesion of enteric neurons and enteric neural crest cells	Research Article	Australia	High income	Non-Commercial	2015-05-12	2015-05-12	Yes
Evolution of bright colours in animals: worlds of prohibition and oblivion	Opinion Article	Brazil	Upper middle income	None	2015-05-12	2016-03-22	Yes
Epidemiology and patterns of musculoskeletal motorcycle injuries in the USA	Research Note	USA	High income	None	2015-05-12	2015-05-12	Yes
Case Report: Pulmonary Alveolar Calcification as a Result of Severe Hypercalcemia due to Acute Lymphoblatic Leukemia	Case Report	Brazil	Upper middle income	None	2015-05-11	2015-05-11	Yes
The five deadly sins of science publishing	Editorial	UK	High income	None	2015-05-11	2015-05-11	Yes
AGRIS: providing access to agricultural research data exploiting open data on the web	Software Tool Article	Italy	High income	Non-Commercial	2015-05-08	2015-05-08	Yes
Short-term effect of acute and repeated urinary bladder inflammation on thigmotactic behaviour in the laboratory rat	Research Article	UK	High income	Both	2015-05-08	2015-05-08	Yes
Early vascular unclamping reduces warm ischaemia time in robot-assisted laparoscopic partial nephrectomy	Clinical Practice Article	Australia	High income	None	2015-05-06	2015-05-06	Yes
Genomic resources of two landsnail, Aegista diversifamilia and Dolicheulota formosensis, generated by Illumina paired-end sequencing	Data Note	Taiwan	High income	Non-Commercial	2015-05-06	2015-05-06	No
Photoperiodic and circadian bifurcation theories of depression and mania	Review	USA	High income	Non-Commercial	2015-05-06	2015-05-06	Yes
The unfolded protein response and its potential role in Huntington's disease elucidated by a systems biology approach	Research Article	Portugal	High income	Non-Commercial	2015-05-01	2016-03-02	Yes
In silico analysis suggests repurposing of ibuprofen for prevention and treatment of EBOLA virus disease	Research Note	Serbia	Upper middle income	Non-Commercial	2015-05-01	2015-05-01	Yes
regionReport: Interactive reports for region-level and feature-level genomic analyses	Software Tool Article	USA	High income	Non-Commercial	2015-05-01	2016-06-29	Yes
Laryngeal mask placement in a teaching institution: analysis of difficult placements	Research Article	USA	High income	Non-Commercial	2015-04-29	2015-04-29	Yes
Assessing the bipotency of in vitro-derived neuromesodermal progenitors	Research Note	UK	High income	Non-Commercial	2015-04-28	2015-07-31	Yes
How difficult is the validation of clinical biomarkers?	Opinion Article	UK	High income	None	2015-04-28	2015-04-28	Yes
Algorithm for the anesthetic management of cesarean delivery in patients with unsatisfactory labor epidural analgesia	Opinion Article	USA	High income	None	2015-04-24	2015-04-24	Yes
Linking patient outcome to high throughput protein expression data identifies novel regulators of colorectal adenocarcinoma aggressiveness	Research Article	USA	High income	Non-Commercial	2015-04-24	2015-04-24	Yes
Signal-processing tools for core-collection selection from genetic-resource collections	Method Article	Japan	High income	Non-Commercial	2015-04-23	2015-04-23	No
The “NF-ĸB interacting long noncoding RNA” (NKILA) transcript is antisense to cancer-associated gene PMEPA1	Correspondence	Japan	High income	None	2015-04-22	2015-04-22	Yes
I drink for my liver, Doc: emerging evidence that coffee prevents cirrhosis	Review	USA	High income	Non-Commercial	2015-04-21	2015-11-11	Yes
Sports cardiology: lessons from the past and perspectives for the future	Editorial	Germany	High income	None	2015-04-20	2015-04-20	Yes
Blockade or deletion of transient receptor potential vanilloid 4 (TRPV4) is not protective in a murine model of sepsis	Research Article	UK	High income	Non-Commercial	2015-04-20	2015-04-20	Yes
Portrayed emotions in the movie "Forrest Gump"	Data Note	Germany	High income	Non-Commercial	2015-04-13	2015-04-13	Yes
Design and conduct of Xtreme Everest 2: An observational cohort study of Sherpa and lowlander responses to graduated hypobaric hypoxia	Study Protocol	UK	High income	Non-Commercial	2015-04-10	2015-04-10	Yes
Case Report: A case of neurogenic bladder in the setting of Behçet's disease after an initial diagnosis of multiple sclerosis	Case Report	USA	High income	Non-Commercial	2015-04-10	2015-04-10	No
Increased abundance of ADAM9 transcripts in the blood is associated with tissue damage	Research Article	Qatar	High income	None	2015-04-09	2016-10-24	Yes
Sex differences in cortical and subcortical human brain anatomy	Research Article	USA	High income	Non-Commercial	2015-04-08	2015-04-08	No
Effect of the distal histidine on the peroxidatic activity of monomeric cytoglobin	Research Article	UK	High income	None	2015-04-07	2015-04-07	Yes
MetaGenSense: A web-application for analysis and exploration of high throughput sequencing metagenomic data	Software Tool Article	France	High income	Non-Commercial	2015-04-02	2016-12-01	Yes
Case Report: Primary squamous cell carcinoma of the bladder secondary to chronic renal fungal ball and recurrent polymicrobial urinary tract infections.	Case Report	Australia	High income	None	2015-04-01	2015-04-01	No
Case Report: Nitrofurantoin-induced interstitial lung disease	Case Report	The Netherlands	High income	None	2015-04-01	2015-04-01	No
Tweets from the forest: using Twitter to increase student engagement in an undergraduate field biology course	Research Article	Canada	High income	None	2015-03-31	2015-03-31	Yes
Teaching and communicating science in a digital age	Editorial	UK	High income	None	2015-03-31	2015-03-31	Yes
Kvik: three-tier data exploration tools for flexible analysis of genomic data in epidemiological studies	Software Tool Article	Norway	High income	Non-Commercial	2015-03-30	2015-06-16	Yes
Signaling mechanism by the Staphylococcus aureus two-component system LytSR: role of acetyl phosphate in bypassing the cell membrane electrical potential sensor LytS	Research Article	Canada	High income	Non-Commercial	2015-03-26	2016-03-22	Yes
Funding source and primary outcome changes in clinical trials registered on ClinicalTrials.gov are associated with the reporting of a statistically significant primary outcome: a cross-sectional study	Research Note	UK	High income	None	2015-03-26	2015-04-24	Yes
Case Report: Primary dural based diffuse large B-Cell lymphoma in a 14 year-old boy	Case Report	Nepal	Low income	None	2015-03-25	2015-03-25	Yes
A new hypothesis on HIV cure	Opinion Article	USA	High income	None	2015-03-24	2015-03-24	Yes
Follow-up: Prospective compound design using the ‘SAR Matrix’ method and matrix-derived conditional probabilities of activity	Method Article	Germany	High income	None	2015-03-23	2015-04-15	Yes
Digital collaborative learning: identifying what students value	Research Article	USA	High income	Non-Commercial	2015-03-20	2015-03-20	Yes
Behavioural evidence for self-medication in bumblebees?	Research Article	UK	High income	Non-Commercial	2015-03-19	2015-10-29	Yes
Case Report: A 54 base pair inactivating mutation of LHCGR in a 28-year old woman with poor ovarian response	Case Report	India	Lower middle income	None	2015-03-18	2015-03-18	No
Ocular disconjugacy cannot be measured without establishing a solid spatial reference	Correspondence	USA	High income	None	2015-03-17	2015-04-22	Yes
Resources, challenges and way forward in rare mitochondrial diseases research	Review	India	Lower middle income	Non-Commercial	2015-03-16	2015-08-13	Yes
Tourette Syndrome research highlights 2014	Opinion Article	USA	High income	Non-Commercial	2015-03-16	2015-07-14	Yes
Challenges and opportunities for early-career Teaching-Focussed academics in the biosciences	Opinion Article	UK	High income	None	2015-03-14	2015-04-29	Yes
From where to what: a neuroanatomically based evolutionary model of the emergence of speech in humans	Opinion Article	UK	High income	None	2015-03-13	2017-09-20	Yes
The culture of scientific research	Opinion Article	UK	High income	Non-Commercial	2015-03-13	2015-03-13	Yes
Publications in PubMed on Ebola and the 2014 outbreak	Research Note	USA	High income	None	2015-03-13	2015-10-09	Yes
Effects of mutations on the molecular dynamics of oxygen escape from the dimeric hemoglobin of Scapharca inaequivalvis	Research Article	USA	High income	Non-Commercial	2015-03-13	2015-03-13	Yes
Interactive lectures: Clickers or personal devices?	Research Article	UK	High income	Non-Commercial	2015-03-12	2015-03-12	Yes
Case Report: Bone fragment in the third ventricle of a 22 year-old woman	Case Report	Nepal	Low income	None	2015-03-11	2015-03-31	Yes
A communication hub for a decentralized collaboration on studying real-life cognition	Editorial	Germany	High income	Non-Commercial	2015-03-10	2015-03-10	Yes
Military-specific application of nutritional supplements: a brief overview	Review	USA	High income	None	2015-03-10	2015-03-10	Yes
Prediction of multi-drug resistance transporters using a novel sequence analysis method	Method Article	USA	High income	Non-Commercial	2015-03-09	2015-05-29	Yes
Digital teaching tools and global learning communities	Opinion Article	USA	High income	None	2015-03-05	2015-07-20	Yes
Finding small molecules for the ‘next Ebola’	Opinion Article	USA	High income	Non-Commercial	2015-02-27	2015-07-07	Yes
The role of globalization in drug development and access to orphan drugs: orphan drug legislation in the US/EU and in Latin America	Opinion Article	USA	High income	None	2015-02-27	2015-02-27	Yes
Fenofibrate in cancer: mechanisms involved in anticancer activity	Review	Argentina	Upper middle income	None	2015-02-26	2015-07-07	No
Case Report: Radical prostatectomy without prostate biopsy in PI-RADS 5 lesions on 3T multi-parametric MRI of the prostate gland	Case Report	Australia	High income	None	2015-02-26	2015-02-26	No
A brief review of recent Charcot-Marie-Tooth research and priorities	Review	USA	High income	None	2015-02-26	2015-02-26	Yes
Adherence to Artemisinin Combination Therapy for the treatment of uncomplicated malaria in the Democratic Republic of the Congo	Research Article	UK	High income	None	2015-02-24	2015-04-08	Yes
ViennaNGS: A toolbox for building efficient next- generation sequencing analysis pipelines	Software Tool Article	Austria	High income	Non-Commercial	2015-02-20	2015-07-20	Yes
Non-contact radiofrequency-induced reduction of subcutaneous abdominal fat correlates with initial cardiovascular autonomic balance and fat tissue hormones: safety analysis	Research Article	Austria	High income	None	2015-02-20	2015-02-20	Yes
Procedure and datasets to compute links between genes and phenotypes defined by MeSH keywords	Method Article	Lithuania	High income	None	2015-02-19	2015-02-19	No
FDA approved drugs as potential Ebola treatments	Opinion Article	USA	High income	None	2015-02-19	2015-03-10	Yes
Why do we bother? Exploring biologists' motivations to share the details of their teaching practice	Opinion Article	UK	High income	None	2015-02-17	2015-02-17	Yes
In vitro retention of a new thermoplastic titratable mandibular advancement device	Research Article	Belgium	High income	Commercial	2015-02-16	2015-02-16	Yes
Fused embryos and pre-metamorphic conjoined larvae in a broadcast spawning reef coral	Observation article	China	Upper middle income	Non-Commercial	2015-02-13	2015-03-05	Yes
Structure and dynamics of the membrane attaching nitric oxide transporter nitrophorin 7	Research Article	Italy	High income	Non-Commercial	2015-02-13	2015-08-18	Yes
Guiding Ebola patients to suitable health facilities: an SMS-based approach	Method Article	France	High income	None	2015-02-12	2015-02-12	Yes
F1000Prime: an analysis of discipline-specific reader data from Mendeley	Research Note	Germany	High income	None	2015-02-11	2015-05-08	No
A double blinded, placebo-controlled pilot study to examine reduction of CD34+/CD117+/CD133+ lymphoma progenitor cells and duration of remission induced by neoadjuvant valspodar in dogs with large B-cell lymphoma	Research Article	USA	High income	Both	2015-02-11	2017-04-18	Yes
How do we improve peer review for manuscripts from culturally divergent origins?	Editorial	Australia	High income	None	2015-02-10	2015-02-10	Yes
Developing a wintering waterfowl community baseline for environmental monitoring of Narragansett Bay, Rhode Island	Research Article	USA	High income	None	2015-02-10	2015-12-18	Yes
Small molecules with antiviral activity against the Ebola virus	Review	USA	High income	None	2015-02-09	2015-02-09	Yes
Entering new publication territory in chemoinformatics and chemical information science	Editorial	Germany	High income	None	2015-02-04	2015-02-04	Yes
Tetranucleotide usage highlights genomic heterogeneity among mycobacteriophages	Research Article	USA	High income	Non-Commercial	2015-02-04	2015-10-30	Yes
Emerging strategies to prevent heart failure after myocardial infarction	Review	USA	High income	None	2015-02-04	2015-02-04	No
Virtual screen for repurposing approved and experimental drugs for candidate inhibitors of EBOLA virus infection	Research Article	Serbia	Upper middle income	Non-Commercial	2015-02-02	2015-02-16	Yes
The Dutch Techcentre for Life Sciences: Enabling data-intensive life science research in the Netherlands	Research Article	The Netherlands	High income	None	2015-02-02	2016-01-06	Yes
Enhancement of COPD biological networks using a web-based collaboration interface	Research Article	Switzerland	High income	Commercial	2015-01-29	2015-05-20	Yes
Antiviral therapies against Ebola and other emerging viral diseases using existing medicines that block virus entry	Research Note	UK	High income	Non-Commercial	2015-01-29	2015-02-10	Yes
Strain-specific and pooled genome sequences for populations of Drosophila melanogaster from three continents	Data Note	UK	High income	Non-Commercial	2015-01-29	2015-01-29	Yes
Regulation of ryanodine receptor RyR2 by protein-protein interactions: prediction of a PKA binding site on the N-terminal domain of RyR2 and its relation to disease causing mutations	Research Article	Turkey	Upper middle income	None	2015-01-28	2015-01-28	Yes
AGA: Interactive pipeline for reproducible gene expression and DNA methylation data analyses	Software Tool Article	USA	High income	Non-Commercial	2015-01-28	2015-10-21	Yes
Capsaicin from chili (Capsicum spp.) inhibits vascular smooth muscle cell proliferation	Research Note	Austria	High income	Non-Commercial	2015-01-27	2015-01-27	Yes
The curious case of the spinning neuronal mass	Observation article	India	Lower middle income	Non-Commercial	2015-01-27	2015-01-27	No
Do Insurers Compete on the Federal Health Insurance Exchange?	Research Note	USA	High income	None	2015-01-27	2015-01-27	No
The endothelial deprotection hypothesis for lupus pathogenesis: the dual role of C1q as a mediator of clearance and regulator of endothelial permeability	Opinion Article	Hungary	High income	Non-Commercial	2015-01-26	2015-05-11	Yes
Ligand uptake in Mycobacterium tuberculosis truncated hemoglobins is controlled by both internal tunnels and active site water molecules	Research Article	Argentina	Upper middle income	Non-Commercial	2015-01-23	2015-07-22	Yes
Levodopa effects on [11C]raclopride binding in the resting human brain	Research Article	USA	High income	Non-Commercial	2015-01-23	2015-01-23	Yes
Every scientist is a memory researcher: Suggestions for making research more memorable	Opinion Article	Canada	High income	Non-Commercial	2015-01-22	2015-01-22	Yes
Personal attributes of authors and reviewers, social bias and the outcomes of peer review: a case study	Research Article	Switzerland	High income	Non-Commercial	2015-01-22	2015-06-10	Yes
FORGE: A tool to discover cell specific enrichments of GWAS associated SNPs in regulatory regions	Software Tool Article	UK	High income	Non-Commercial	2015-01-22	2015-01-22	No
Advantages of distributed and parallel algorithms that leverage Cloud Computing platforms for large-scale genome assembly	Research Note	USA	High income	Non-Commercial	2015-01-22	2015-01-22	No
Long read nanopore sequencing for detection of HLA and CYP2D6 variants and haplotypes	Research Note	Canada	High income	Non-Commercial	2015-01-21	2015-05-20	Yes
Development of an image-based screening system for inhibitors of the plastidial MEP pathway and of protein geranylgeranylation	Method Article	France	High income	Non-Commercial	2015-01-16	2015-08-12	Yes
Evidence of polygenic selection on human stature inferred from spatial distribution of allele frequencies	Research Note	UK	High income	None	2015-01-16	2016-01-25	No
Ketamine infusion for patients receiving extracorporeal membrane oxygenation support: a case series	Research Article	USA	High income	None	2015-01-16	2015-01-16	Yes
Case Report: Persistent erectile dysfunction in a man with prolactinoma	Case Report	USA	High income	Non-Commercial	2015-01-15	2015-01-15	Yes
ISCB Ebola Award for Important Future Research on the Computational Biology of Ebola Virus	Editorial	USA	High income	None	2015-01-15	2015-01-15	Yes
A new record of Actinobacteria isolated from soil in Jerusalem and their enzymatic potential	Research Note	Egypt	Lower middle income	None	2015-01-14	2015-01-14	No
Nelfinavir and other protease inhibitors in cancer: mechanisms involved in anticancer activity	Review	Argentina	Upper middle income	None	2015-01-12	2015-03-05	Yes
Nutrition transition in South Asia: the emergence of non-communicable chronic diseases	Review	Bangladesh	Lower middle income	None	2015-01-12	2015-11-24	Yes
Possible significance of spatial heterogeneities of local visual features for face perception	Research Article	Russia	Upper middle income	Non-Commercial	2015-01-12	2015-01-12	No
Association between obesity and depression in patients with diabetes mellitus type 2; a study protocol	Study Protocol	Mexico	Upper middle income	None	2015-01-09	2015-01-09	Yes
Oxygen-binding and sensing proteins	Editorial	UK	High income	None	2015-01-09	2015-01-09	Yes
Open peer review at four STEM journals: an observational overview	Observation article	USA	High income	None	2015-01-09	2015-07-20	Yes
Observations of membrane fusion in a liposome dispersion: the missing fusion intermediate?	Research Note	Canada	High income	None	2015-01-08	2015-03-18	Yes
Further available immunization option to prevent pneumococcal disease	Correspondence	Belgium	High income	Commercial	2015-01-07	2015-01-07	Yes
High reproductive synchrony of Acropora (Anthozoa: Scleractinia) in the Gulf of Aqaba, Red Sea	Observation article	Saudi Arabia	High income	Non-Commercial	2015-01-05	2015-01-05	Yes
Quantification of polysaccharides fixed to Gram stained slides using lactophenol cotton blue and digital image processing	Method Article	USA	High income	Commercial	2015-01-05	2017-12-06	Yes
Parallel DNA polymerase chain reaction: Synthesis of two different PCR products from a DNA template	Method Article	India	Lower middle income	None	2014-12-31	2014-12-31	Yes
Case Report: Bilateral reexpansion pulmonary edema following treatment of a unilateral hemothorax	Case Report	The Netherlands	High income	None	2014-12-30	2014-12-30	Yes
Promoting self-management through adherence among heart failure patients discharged from rural hospitals: a study protocol	Study Protocol	USA	High income	Non-Commercial	2014-12-30	2015-05-07	Yes
Finding indexes of spontaneous brain-to-brain communications when looking for a cause of the similarity of qualia assumed across individuals	Research Article	Canada	High income	Non-Commercial	2014-12-29	2015-08-27	No
Case Report: Large nested variant urothelial carcinoma –invasive malignancy masquerading as low grade disease	Case Report	Australia	High income	None	2014-12-23	2014-12-23	Yes
Case Report: Gollop-Wolfgang Complex in a 5 month old baby	Case Report	India	Lower middle income	None	2014-12-23	2015-02-24	Yes
Teaching basic numeracy, predictive models and socioeconomics to marine ecologists through Bayesian belief networks	Research Article	UK	High income	None	2014-12-22	2014-12-22	No
PRN: a preprint service for catalyzing R-fMRI and neuroscience related studies	Software Tool Article	USA	High income	None	2014-12-22	2015-08-19	Yes
Dynamics of Ebola epidemics in West Africa 2014	Research Note	Australia	High income	Non-Commercial	2014-12-21	2015-05-26	Yes
Ant-App-DB: a smart solution for monitoring arthropods activities, experimental data management and solar calculations without GPS in behavioral field studies	Software Tool Article	Germany	High income	Non-Commercial	2014-12-19	2015-05-12	Yes
Case Report: Urgent endovascular treatment of subclavian artery injury after blunt trauma	Case Report	Japan	High income	None	2014-12-19	2014-12-19	Yes
Culture and identification of Borrelia spirochetes in human vaginal and seminal secretions	Research Article	Australia	High income	Non-Commercial	2014-12-18	2015-04-27	Yes
Subdivisions of the adult zebrafish pallium based on molecular marker analysis	Research Article	Germany	High income	Non-Commercial	2014-12-17	2015-11-04	Yes
The Global Virus Network’s testimony on Ebola to the U.S. Senate	Editorial	USA	High income	None	2014-12-15	2014-12-15	Yes
L-arginine supplementation and risk factors of cardiovascular diseases in healthy men: a double-blind randomized clinical trial	Research Article	Iran	Upper middle income	Non-Commercial	2014-12-12	2017-06-22	Yes
Does apical membrane GLUT2 have a role in intestinal glucose uptake?	Review	UK	High income	None	2014-12-12	2014-12-12	Yes
Binding of a fluorescence reporter and a ligand to an odorant-binding protein of the yellow fever mosquito, Aedes aegypti	Research Note	USA	High income	Commercial	2014-12-12	2015-01-09	Yes
Rampant software errors may undermine scientific results	Opinion Article	USA	High income	None	2014-12-11	2015-07-29	Yes
Detection of Burkholderia pseudomallei in Sputum using Selective Enrichment Broth and Ashdown’s Medium at Kampong Cham Provincial Hospital, Cambodia	Research Note	USA	High income	Non-Commercial	2014-12-11	2015-05-15	Yes
Student perception about working in rural United States/Canada after graduation: a study in an offshore Caribbean medical school	Research Article	Aruba	High income	None	2014-12-10	2015-04-23	Yes
A critical evaluation of science outreach via social media: its role and impact on scientists	Opinion Article	USA	High income	Non-Commercial	2014-12-09	2015-05-18	Yes
Integrative concept of homeostasis: translating physiology into medicine	Opinion Article	Serbia	Upper middle income	Non-Commercial	2014-12-08	2014-12-08	No
Effect of environmental and cultural conditions on medium pH and explant growth performance of Douglas-fir (Pseudotsuga menziesii) shoot cultures	Research Article	USA	High income	Non-Commercial	2014-12-08	2015-05-08	Yes
Case Report: A case report of Moyamoya disease in a 36 year old African American woman	Case Report	USA	High income	None	2014-12-08	2014-12-08	Yes
Use of levosimendan in cardiogenic shock	Research Article	Tunisia	Lower middle income	Non-Commercial	2014-12-05	2014-12-05	No
The PDB database is a rich source of alpha-helical anti-microbial peptides to combat disease causing pathogens	Research Article	USA	High income	Non-Commercial	2014-12-05	2015-06-16	Yes
Characterization of the truncated hemoglobin THB1 from protein extracts of Chlamydomonas reinhardtii	Research Article	USA	High income	Non-Commercial	2014-12-04	2014-12-04	Yes
Slow progression of exudative age related macular degeneration associated with hypertrophy of the retinal pigment epithelium	Clinical Practice Article	USA	High income	Non-Commercial	2014-12-02	2014-12-02	Yes
Countries’ Biomedical Publications and Attraction Scores. A PubMed-based assessment	Research Article	USA	High income	Non-Commercial	2014-12-01	2015-08-11	Yes
Fourier transform infrared spectroscopy study of ligand photodissociation and migration in inducible nitric oxide synthase	Research Article	Germany	High income	Non-Commercial	2014-11-28	2014-12-12	Yes
Shaping the Future of Research: a perspective from junior scientists	Opinion Article	USA	High income	None	2014-11-28	2015-01-09	Yes
ActivePapers: a platform for publishing and archiving computer-aided research	Research Article	France	High income	Non-Commercial	2014-11-24	2015-07-14	Yes
Selecting relevant nodes and structures in biological networks. BiNAT: a new plugin for Cytoscape	Software Tool Article	Italy	High income	Non-Commercial	2014-11-21	2014-11-21	No
UV-independent induction of beta defensin 3 in neonatal human skin explants	Research Article	USA	High income	Non-commercial	2014-11-21	2015-02-19	Yes
Prevalence of malaria infection among under five year tribal children residing in malaria endemic forest villages	Research Note	India	Lower middle income	None	2014-11-20	2014-11-20	No
Case Report: Neotendon regeneration and repair of gluteus tendon tear at 1-year follow-up after ultrasound guided platelet rich plasma tenotomy	Case Report	Australia	High income	None	2014-11-19	2014-11-19	No
G-Links: a gene-centric link acquisition service	Software Tool Article	Japan	High income	Non-Commercial	2014-11-19	2015-11-18	Yes
Interpretation of mRNA splicing mutations in genetic disease: review of the literature and guidelines for information-theoretical analysis	Review	Canada	High income	Non-Commercial	2014-11-18	2015-03-17	Yes
Case Report: "ADHD Trainer": the mobile application that enhances cognitive skills in ADHD patients	Case Report	Spain	High income	None	2014-11-18	2015-10-26	Yes
On data sharing in computational drug discovery and the need for data notes	Editorial	Germany	High income	None	2014-11-14	2014-11-14	Yes
Neural-mesodermal progenitor interactions in pattern formation: an introduction to the collection	Editorial	Israel	High income	None	2014-11-14	2014-11-14	Yes
Ion channels in somatosensory transmission: an introduction to the collection	Editorial	UK	High income	None	2014-11-14	2014-11-14	Yes
Active learning and decision making: an introduction to the collection	Editorial	USA	High income	None	2014-11-14	2015-01-15	Yes
A common feature pharmacophore for FDA-approved drugs inhibiting the Ebola virus	Research Note	USA	High income	None	2014-11-14	2014-12-12	Yes
Connecting undergraduate science education with the needs of today’s graduates	Opinion Article	USA	High income	None	2014-11-14	2014-11-14	Yes
Effect of microalgae application on soil algal species diversity, cation exchange capacity and organic matter after herbicide treatments	Research Article	USA	High income	Commercial	2014-11-14	2014-11-14	No
Journal subscription expenditure of UK higher education institutions	Data Note	UK	High income	None	2014-11-13	2015-07-06	Yes
Timing is everything: a collection on how clocks affect resilience in biological systems	Editorial	USA	High income	None	2014-11-13	2014-11-13	Yes
An Open Science Peer Review Oath	Research Note	UK	High income	Non-Commercial	2014-11-12	2015-01-09	Yes
F1000Research: Tics welcomes you to 21st century biomedical publishing	Editorial	USA	High income	Non-Commercial	2014-11-12	2014-11-12	Yes
APOC3 may not be a predictor of risk of ischemic vascular disease in the Chinese population	Correspondence	China	Upper middle income	Non-Commercial	2014-11-07	2014-12-22	Yes
The F1000Research: Ebola article collection	Editorial	UK	High income	None	2014-11-07	2014-11-07	Yes
Case Report: Rare occurrence of Pseudomonas aeruginosa osteomyelitis of the right clavicle in a patient with IgA nephropathy	Case Report	India	Lower middle income	None	2014-11-06	2014-11-06	Yes
Safety, efficacy and utility of methods of transferring adhesive and cohesive Escherichia coli cells to microplates to avoid aerosols	Method Article	USA	High income	Commercial	2014-11-06	2015-01-14	Yes
Working towards a consensus for antibody validation	Editorial	UK	High income	None	2014-11-05	2014-11-05	Yes
Correlating the ability of VP24 protein from Ebola and Marburg viruses to bind human karyopherin to their immune suppression mechanism and pathogenicity using computational methods	Research Note	USA	High income	Non-Commercial	2014-11-04	2014-12-08	No
Characterization of vaccine antigens of meningococcal serogroup W isolates from Ghana and Burkina Faso from 2003 to 2009	Research Article	Italy	High income	Non-Commercial	2014-11-03	2014-11-03	Yes
DOCLASP - Docking ligands to target proteins using spatial and electrostatic congruence extracted from a known holoenzyme and applying simple geometrical transformations	Research Note	USA	High income	None	2014-10-31	2016-06-16	Yes
Cash, carrots, and sticks: Open Access incentives for researchers	Research Note	USA	High income	None	2014-10-31	2014-10-31	No
Collaboration for rare disease drug discovery research	Opinion Article	USA	High income	None	2014-10-31	2014-10-31	Yes
Collecting rare diseases	Editorial	USA	High income	None	2014-10-31	2014-10-31	Yes
Discovery of functional non-coding conserved regions in the α-synuclein gene locus	Research Article	USA	High income	Non-Commercial	2014-10-29	2014-12-08	Yes
Methodological framework to identify possible adverse drug reactions using population-based administrative data	Research Article	USA	High income	Non-Commercial	2014-10-29	2014-10-29	Yes
Case Report: Mammary and rectal metastases from an ovarian cancer: report of two cases and review of literature	Case Report	Morocco	Lower middle income	None	2014-10-28	2014-12-09	Yes
Interaction of growth hormone receptor/binding protein gene disruption and caloric restriction for insulin sensitivity and attenuated aging	Research Article	USA	High income	Non-Commercial	2014-10-28	2015-04-27	Yes
Hot topics at the intersection of aging and energetics: Diabetes/insulin resistance, Sirtuins, and the Microbiome	Correspondence	USA	High income	None	2014-10-28	2014-10-28	Yes
Diversity of two-component systems: insights into the signal transduction mechanism by the Staphylococcus aureus two-component system GraSR	Research Article	Canada	High income	Non-Commercial	2014-10-27	2014-11-17	Yes
Rice (Oryza) hemoglobins	Review	Mexico	Upper middle income	None	2014-10-27	2014-12-11	Yes
Malignant pleural effusions and the role of talc poudrage and talc slurry: a systematic review and meta-analysis	Systematic Review	USA	High income	None	2014-10-27	2015-02-17	Yes
Assessing the prevalence of malnutrition in tribal children using MUAC as a screening tool	Research Note	India	Lower middle income	None	2014-10-24	2014-10-24	No
Characterizing alpha helical properties of Ebola viral proteins as potential targets for inhibition of alpha-helix mediated protein-protein interactions	Research Note	USA	High income	Non-Commercial	2014-10-24	2015-01-27	Yes
Viewing multiple sequence alignments with the JavaScript Sequence Alignment Viewer (JSAV)	Software Tool Article	UK	High income	Non-Commercial	2014-10-23	2014-10-23	Yes
Metabolomics in psoriatic disease: pilot study reveals metabolite differences in psoriasis and psoriatic arthritis	Research Article	USA	High income	Non-commercial	2014-10-21	2014-10-21	Yes
Differential recolonization of Atlantic intertidal habitats after disturbance reveals potential bottom-up community regulation	Observation article	Canada	High income	Non-Commercial	2014-10-20	2014-10-20	Yes
Visualisation of BioPAX Networks using BioLayout Express3D	Software Tool Article	UK	High income	Non-Commercial	2014-10-20	2014-10-20	Yes
Late cardiac sodium current can be assessed using automated patch-clamp	Research Article	Switzerland	High income	Non-Commercial	2014-10-16	2014-10-16	Yes
Application of ARID1A to murine formalin-fixed paraffin embedded tissue using immunohistochemistry	Antibody Validation Article	UK	High income	Non-Commercial	2014-10-15	2015-06-04	Yes
Plasmodium falciparum infection rates for some Anopheles spp. from Guinea-Bissau, West Africa	Observation article	USA	High income	Non-Commercial	2014-10-14	2014-11-05	Yes
Immunofluorescent visualization of mouse interneuron subtypes	Antibody Validation Article	Denmark	High income	Non-Commercial	2014-10-13	2015-06-04	Yes
The F1000Research Antibody Validation Article Collection	Editorial	UK	High income	None	2014-10-13	2014-11-11	Yes
Quantitative Amplification of Cleaved Ends (qACE) to assay miRNA-directed target cleavage	Method Article	USA	High income	Non-Commercial	2014-10-09	2015-07-01	No
Predictive factors for difficult mask ventilation in the obese surgical population	Research Article	USA	High income	Non-Commercial	2014-10-09	2014-10-09	Yes
Back to the drawing board: Re-thinking the role of GLI1 in pancreatic carcinogenesis	Review	USA	High income	Non-Commercial	2014-10-08	2016-06-23	Yes
Niche Genetic Algorithms are better than traditional Genetic Algorithms for de novo Protein Folding	Software Tool Article	USA	High income	None	2014-10-07	2014-10-07	No
Selective degradation of serum proteins is likely responsible for the spurious differences in innate immunity proteins observed in a type 1 diabetes study	Research Note	USA	High income	Non-Commercial	2014-10-07	2014-10-07	No
Case Report: Bilateral diaphragmatic dysfunction due to Borrelia Burgdorferi	Case Report	The Netherlands	High income	None	2014-10-06	2014-10-06	Yes
Activity artifacts in drug discovery and different facets of compound promiscuity	Correspondence	Germany	High income	None	2014-10-03	2014-10-03	Yes
Breaking a Guinness World Record on Hand Sanitizing Relay, initiating a call for vital research in overcoming campaign fatigue for hand hygiene	Clinical Practice Article	Hong Kong	High income	None	2014-10-03	2015-02-16	Yes
Commercial antibodies and their validation	Opinion Article	UK	High income	None	2014-10-02	2014-10-15	Yes
Characterization of population-based variation and putative functional elements for the multiple-cancer susceptibility loci at 5p15.33	Research Article	USA	High income	Non-Commercial	2014-10-02	2014-10-02	Yes
The proteasome activity reporter GFP-Cl1 is degraded by autophagy in the aging model Podospora anserina	Research Article	Germany	High income	Non-Commercial	2014-09-30	2014-09-30	Yes
A novel mouse model of creatine transporter deficiency	Research Article	Italy	High income	None	2014-09-29	2015-01-22	Yes
[18F]-T807 tauopathy PET imaging in chronic traumatic encephalopathy	Correspondence	USA	High income	None	2014-09-29	2014-09-29	Yes
Management of thrombocythemia	Clinical Practice Article	USA	High income	None	2014-09-29	2014-09-29	Yes
Impact of a structured review session on medical student psychiatry subject examination performance	Research Article	USA	High income	None	2014-09-24	2015-10-14	Yes
Preoperative low-dose ketamine has no preemptive analgesic effect in opioid-naïve patients undergoing colon surgery when nitrous oxide is used - a randomized study	Research Article	Spain	High income	None	2014-09-23	2014-09-23	Yes
Chile’s dilemma: how to reinsert scientists trained abroad	Opinion Article	USA	High income	None	2014-09-18	2014-09-18	Yes
An object oriented implementation of the Yeadon human inertia model	Software Tool Article	USA	High income	Non-Commercial	2014-09-17	2015-04-07	Yes
Flu vaccine experiences and beliefs influence vaccination decision making more than knowledge	Research Note	USA	High income	Non-Commercial	2014-09-17	2014-10-31	No
A review of creatine supplementation in age-related diseases: more than a supplement for athletes	Review	USA	High income	Non-Commercial	2014-09-15	2014-09-15	Yes
Pandemic 2009 Influenza A (H1N1) virus infection in cancer and hematopoietic stem cell transplant recipients; a multicenter observational study.	Research Article	Argentina	Upper middle income	None	2014-09-12	2015-08-25	Yes
Finite-state discrete-time Markov chain models of gene regulatory networks	Method Article	Russia	Upper middle income	None	2014-09-12	2014-09-12	No
Aging and energetics’ ‘Top 40’ future research opportunities 2010-2013	Review	USA	High income	Non-Commercial	2014-09-12	2014-09-12	Yes
Monitoring drug promiscuity over time	Research Article	Germany	High income	None	2014-09-11	2014-11-04	Yes
Using Twitter to investigate opinions about multiple sclerosis treatments: a descriptive, exploratory study	Research Note	UK	High income	None	2014-09-10	2014-09-10	Yes
PREMONITION - Preprocessing motifs in protein structures for search acceleration	Method Article	USA	High income	Non-Commercial	2014-09-10	2014-09-10	No
ABS–Scan: In silico alanine scanning mutagenesis for binding site residues in protein–ligand complex	Software Tool Article	India	Lower middle income	Commercial	2014-09-09	2014-12-01	Yes
Directed evolution induces tributyrin hydrolysis in a virulence factor of Xylella fastidiosa using a duplicated gene as a template	Research Article	USA	High income	Non-Commercial	2014-09-09	2014-09-09	Yes
Chief’s seminar: turning interns into clinicians	Research Note	USA	High income	None	2014-09-08	2014-09-08	Yes
Anterior and posterior subareas of the dorsolateral frontal cortex in socially relevant decisions based on masked affect expressions	Research Article	Germany	High income	Non-Commercial	2014-09-05	2015-07-09	Yes
Soil-transmitted helminths are a serious but understudied health concern in South Africa, requiring immediate attention from the scientific community	Opinion Article	Canada	High income	Non-Commercial	2014-09-04	2014-09-11	No
Elucidating genomic gaps using phenotypic profiles	Method Article	USA	High income	Non-Commercial	2014-09-04	2016-10-17	No
Case Report: Primary Leiomyosarcoma of the breast with unusual metastasis to the femur	Case Report	USA	High income	None	2014-09-04	2014-09-04	Yes
Stress, rejection, and hormones: Cortisol and progesterone reactivity to laboratory speech and rejection tasks in women and men	Research Article	USA	High income	Non-Commercial	2014-09-02	2014-10-30	Yes
Case Report: Testicular failure possibly associated with chronic use of methylphenidate	Case Report	USA	High income	Non-Commercial	2014-09-02	2014-09-02	Yes
PAGAL - Properties and corresponding graphics of alpha helical structures in proteins	Software Tool Article	USA	High income	Non-Commercial	2014-08-29	2015-02-04	Yes
Detecting miRNA Mentions and Relations in Biomedical Literature	Method Article	Germany	High income	Non-Commercial	2014-08-28	2015-10-01	Yes
One year adjustable intragastric balloon: safety and efficacy of the Spatz3 adjustable balloons	Research Article	Czech Republic	High income	None	2014-08-27	2014-08-27	No
Difficult mask ventilation in general surgical population: observation of risk factors and predictors	Research Article	USA	High income	Both	2014-08-27	2014-08-27	Yes
Animal-oriented virtual environments: illusion, dilation, and discovery	Opinion Article	USA	High income	None	2014-08-26	2015-02-11	No
Active transmembrane drug transport in microgravity: a validation study using an ABC transporter model	Method Article	Spain	High income	Non-Commercial	2014-08-21	2014-08-21	Yes
High-Performance Mixed Models Based Genome-Wide Association Analysis with omicABEL software	Software Tool Article	Russia	Upper middle income	Non-Commercial	2014-08-20	2014-08-20	Yes
EpiCollect+: linking smartphones to web applications for complex data collection projects	Software Tool Article	UK	High income	Non-Commercial	2014-08-20	2014-08-20	Yes
Causes of elective surgery cancellation and theatre throughput efficiency in an Australian urology unit	Research Article	Australia	High income	None	2014-08-19	2014-08-19	Yes
Electrical maturation of neurons derived from human embryonic stem cells	Research Article	Israel	High income	Non-Commercial	2014-08-19	2014-10-01	Yes
Current treatment of early breast cancer: adjuvant and neoadjuvant therapy	Review	USA	High income	None	2014-08-19	2014-08-19	Yes
Case Report: Hyponatremia of malignancy – An alternative mechanism? Syndrome of inappropriate atrial natriuretic peptide (SIANP)	Case Report	USA	High income	None	2014-08-14	2014-09-16	No
Case Report: Paroxysmal nocturnal hemoglobinuria in a woman heterozygous for G6PD A-	Case Report	USA	High income	Non-Commercial	2014-08-13	2014-10-21	Yes
Longevity of Atlantic Sharpnose Sharks Rhizoprionodon terraenovae and Blacknose Sharks Carcharhinus acronotus in the western North Atlantic Ocean based on tag-recapture data and direct age estimates	Research Note	USA	High income	Non-Commercial	2014-08-12	2015-01-27	Yes
Observations on spiny dogfish (Squalus acanthias) captured in late spring in a North Carolina estuary	Research Note	USA	High income	Non-Commercial	2014-08-12	2014-10-13	Yes
A revised method for measuring distraction by tactile stimulation	Data Note	USA	High income	Non-Commercial	2014-08-12	2014-08-12	Yes
Biology and conservation of elasmobranchs: an introduction to the collection	Editorial	USA	High income	None	2014-08-12	2014-08-12	Yes
CaMKII binding to GluN2B is important for massed spatial learning in the Morris water maze	Research Article	USA	High income	Non-Commercial	2014-08-12	2014-08-12	Yes
SkateBase, an elasmobranch genome project and collection of molecular resources for chondrichthyan fishes	Research Article	USA	High income	Non-Commercial	2014-08-12	2014-08-12	Yes
The ACCE method: an approach for obtaining quantitative or qualitative estimates of residual confounding that includes unmeasured confounding	Method Article	USA	High income	Non-Commercial	2014-08-11	2015-04-29	Yes
FALCON: a software package for analysis of nestedness in bipartite networks	Software Tool Article	UK	High income	None	2014-08-06	2014-08-06	Yes
Case Report: A case of antiphospholipid-antibody-associated reactive angioendotheliomatosis and panniculitis	Case Report	USA	High income	Non-Commercial	2014-08-06	2014-08-06	No
Cost for the treatment of actinic keratosis on the rise in Australia	Research Article	Australia	High income	None	2014-08-05	2014-08-20	Yes
Brain-to-Brain (mind-to-mind) interaction at distance: a confirmatory study	Research Article	Italy	High income	Non-Commercial	2014-08-05	2014-10-23	No
MicroRNA levels quantified in whole blood varies from PBMCs	Method Article	UK	High income	Non-Commercial	2014-08-05	2015-10-06	Yes
Case Report: Solitary mastocytoma treated successfully with topical tacrolimus	Case Report	India	Lower middle income	None	2014-08-01	2014-08-01	Yes
Thrombocytosis portends adverse prognostic significance in patients with stage II colorectal carcinoma	Opinion Article	USA	High income	None	2014-07-31	2014-10-20	Yes
dendsort: modular leaf ordering methods for dendrogram representations in R	Software Tool Article	Belgium	High income	Non-Commercial	2014-07-30	2014-07-30	Yes
Immunoprecipitation and mass spectrometry identify non-cell autonomous Otx2 homeoprotein in the granular and supragranular layers of mouse visual cortex	Research Article	France	High income	Non-Commercial	2014-07-30	2014-07-30	Yes
Sub-strains of Drosophila Canton-S differ markedly in their locomotor behavior	Research Article	Germany	High income	None	2014-07-30	2015-04-21	Yes
Why are neurotransmitters neurotoxic? An evolutionary perspective	Opinion Article	Israel	High income	None	2014-07-30	2014-12-02	Yes
shinyMethyl: interactive quality control of Illumina 450k DNA methylation arrays in R	Software Tool Article	USA	High income	Non-Commercial	2014-07-30	2014-09-19	Yes
Honeybees (Apis mellifera) exhibit flexible visual search strategies for vertical targets presented at various heights	Research Article	Austria	High income	Non-Commercial	2014-07-28	2015-02-12	Yes
Combining low sampling frequency smartphone sensors and video for a Wearable Mobility Monitoring System	Research Article	Canada	High income	Non-Commercial	2014-07-25	2015-03-16	No
Characterization of M-laurdan, a versatile probe to explore order in lipid membranes	Research Article	France	High income	None	2014-07-25	2014-11-19	Yes
Explain your data by Concept Profile Analysis Web Services	Software Tool Article	The Netherlands	High income	Non-Commercial	2014-07-25	2014-07-25	No
Case Report: Reversible cabergoline-associated cardiac valvulopathy post drug discontinuation	Case Report	USA	High income	None	2014-07-25	2014-07-25	Yes
Myelin-specific T helper 17 cells promote adult hippocampal neurogenesis through indirect mechanisms	Research Article	Germany	High income	Non-Commercial	2014-07-24	2017-04-07	Yes
Case Report: Pneumocephalus after labor epidural anesthesia	Case Report	Spain	High income	None	2014-07-22	2014-07-22	Yes
The effects of extremes of pH on the growth and transcriptomic profiles of three haloarchaea	Research Article	USA	High income	Non-Commercial	2014-07-22	2014-08-29	Yes
Case Report: Group B Streptococcus meningitis in an adolescent	Case Report	USA	High income	None	2014-07-22	2014-07-22	Yes
Effect of anesthesia level on murine cardiac function	Research Article	USA	High income	Non-Commercial	2014-07-22	2014-07-22	No
Shark fisheries in the Southeast Pacific: A 61-year analysis from Peru	Research Article	Peru	Upper middle income	Non-Commercial	2014-07-21	2016-04-12	Yes
Deletion of ENTPD3 does not impair nucleotide hydrolysis in primary somatosensory neurons or spinal cord	Research Article	USA	High income	Non-Commercial	2014-07-21	2014-09-19	Yes
Local membrane deformation and micro-injury lead to qualitatively different responses in osteoblasts	Research Article	Canada	High income	Non-Commercial	2014-07-11	2014-07-11	Yes
Case Report: Expanding the tumour spectrum associated with the Birt-Hogg-Dubé cancer susceptibility syndrome	Case Report	France	High income	Non-Commercial	2014-07-11	2014-07-11	Yes
Non-human lnc-DC orthologs encode Wdnm1-like protein	Correspondence	Japan	High income	None	2014-07-11	2014-09-30	Yes
Estrogen as Jekyll and Hyde: regulation of cell death	Opinion Article	USA	High income	Non-Commercial	2014-07-11	2014-09-29	Yes
Aspiration in injections: should we continue or abandon the practice?	Review	Pakistan	Lower middle income	Commercial	2014-07-10	2017-03-01	Yes
Comparison of phenothrin mousse, phenothrin lotion, and wet-combing for treatment of head louse infestation in the UK: a pragmatic randomised, controlled, assessor blind trial	Research Article	UK	High income	Commercial	2014-07-10	2014-07-10	Yes
Vitamin D as a regulator of steroidogenic enzymes	Review	Sweden	High income	Non-Commercial	2014-07-08	2014-07-08	No
An explanatory evo-devo model for the developmental hourglass	Research Article	USA	High income	Non-Commercial	2014-07-08	2014-12-18	Yes
False memory susceptibility is correlated with categorisation ability in humans	Research Article	UK	High income	Non-Commercial	2014-07-04	2014-10-16	Yes
CyKEGGParser: tailoring KEGG pathways to fit into systems biology analysis workflows	Software Tool Article	Armenia	Lower middle income	Non-Commercial	2014-07-01	2014-08-14	Yes
ReactomeFIViz: a Cytoscape app for pathway and network-based data analysis	Software Tool Article	Canada	High income	Non-Commercial	2014-07-01	2014-09-12	Yes
Enrichment Map – a Cytoscape app to visualize and explore OMICs pathway enrichment results	Software Tool Article	Canada	High income	Non-Commercial	2014-07-01	2014-07-01	Yes
GeneMANIA: Fast gene network construction and function prediction for Cytoscape	Software Tool Article	Canada	High income	Non-Commercial	2014-07-01	2014-07-01	Yes
Biological network analysis with CentiScaPe: centralities and experimental dataset integration	Software Tool Article	Italy	High income	Non-Commercial	2014-07-01	2015-07-07	Yes
GASOLINE: a Cytoscape app for multiple local alignment of PPI networks	Software Tool Article	Italy	High income	None	2014-07-01	2014-09-23	Yes
KEGGscape: a Cytoscape app for pathway data integration	Software Tool Article	Japan	High income	Non-Commercial	2014-07-01	2014-07-01	Yes
Development and use of the Cytoscape app GFD-Net for measuring semantic dissimilarity of gene networks	Software Tool Article	Spain	High income	Non-Commercial	2014-07-01	2014-07-01	Yes
WikiPathways App for Cytoscape: Making biological pathways amenable to network analysis and visualization	Software Tool Article	The Netherlands	High income	Non-Commercial	2014-07-01	2014-09-11	Yes
setsApp for Cytoscape: Set operations for Cytoscape Nodes and Edges	Software Tool Article	USA	High income	Both	2014-07-01	2015-08-05	Yes
Cytoscape tools for the web age: D3.js and Cytoscape.js exporters	Software Tool Article	USA	High income	Non-Commercial	2014-07-01	2014-10-28	Yes
Cytoscape: the network visualization tool for GenomeSpace workflows	Software Tool Article	USA	High income	Non-Commercial	2014-07-01	2014-08-26	Yes
BridgeDb app: unifying identifier mapping services for Cytoscape	Software Tool Article	USA	High income	Both	2014-07-01	2014-07-01	Yes
enhancedGraphics: a Cytoscape app for enhanced node graphics	Software Tool Article	USA	High income	Non-Commercial	2014-07-01	2014-07-01	Yes
Porting and using PanGIA for Cytoscape 3: challenges and solutions	Software Tool Article	USA	High income	Non-Commercial	2014-07-01	2014-07-01	Yes
The Cytoscape app article collection	Editorial	USA	High income	None	2014-07-01	2014-07-01	Yes
How do eubacterial organisms manage aggregation-prone proteome?	Research Article	India	Lower middle income	Non-Commercial	2014-06-27	2014-06-27	Yes
Case Report: Neuropathic pain in a patient with congenital insensitivity to pain	Case Report	UK	High income	None	2014-06-26	2015-06-19	Yes
Histamine and acetylcholine receptor involvement in sensorimotor gating: an autoradiography study	Research Article	USA	High income	Non-Commercial	2014-06-26	2014-06-26	No
An evolutionarily significant unicellular strategy in response to starvation in Dictyostelium social amoebae	Research Article	France	High income	Non-Commercial	2014-06-24	2014-12-05	Yes
Additive effects of β-adrenergic and cytokine signaling on lipolytic activation	Research Note	USA	High income	Non-Commercial	2014-06-24	2014-06-24	No
Novel somatic single nucleotide variants within the RNA binding protein hnRNP A1 in multiple sclerosis patients	Research Article	USA	High income	Non-Commercial	2014-06-20	2014-09-18	Yes
Secretomes of apoptotic mononuclear cells ameliorate neurological damage in rats with focal ischemia	Research Article	Austria	High income	Non-Commercial	2014-06-19	2014-10-28	Yes
Ecological implications of reduced pollen supply in the alpine: a case study using a dominant cushion plant species	Research Article	Canada	High income	Non-Commercial	2014-06-19	2014-08-07	Yes
Case Report: Double lumen tube insertion in a morbidly obese patient through the non-channelled blade of the King Vision™ videolaryngoscope	Case Report	Saudi Arabia	High income	None	2014-06-17	2014-09-29	Yes
Expert interviews with science communicators: How perceptions of audience values influence science communication values and practices	Research Article	USA	High income	None	2014-06-17	2014-06-17	No
Validation of the peroneal nerve test to diagnose critical illness polyneuropathy and myopathy in the intensive care unit: the multicentre Italian CRIMYNE-2 diagnostic accuracy study	Research Article	Italy	High income	Non-Commercial	2014-06-11	2014-07-21	Yes
The assessment of CD146-based cell sorting and telomere length analysis for establishing the identity of mesenchymal stem cells in human umbilical cord	Research Article	UK	High income	Non-Commercial	2014-06-11	2014-08-27	Yes
Audit of antenatal screening for syphilis and HIV in migrant and refugee women on the Thai-Myanmar border: a descriptive study	Research Note	Thailand	Upper middle income	Non-Commercial	2014-06-10	2015-05-15	Yes
CETP inhibitors and cardiovascular disease: Time to think again	Opinion Article	UK	High income	None	2014-06-10	2014-06-10	Yes
Vitellogenin family gene expression does not increase Drosophila lifespan or fecundity	Research Article	USA	High income	Non-Commercial	2014-06-10	2014-06-10	Yes
Tooth eruption sequence and dental crowding: a case-control study	Research Article	Iran	Upper middle income	Non-Commercial	2014-06-06	2014-06-06	Yes
Yeast Augmented Network Analysis (YANA): a new systems approach to identify therapeutic targets for human genetic diseases	Research Article	USA	High income	Non-Commercial	2014-06-02	2014-06-02	Yes
Factors that contribute to social media influence within an Internal Medicine Twitter learning community	Research Article	USA	High income	None	2014-05-29	2014-05-29	Yes
Lung transplantation in an intensive care patient with pulmonary alveolar microlithiasis - a case report	Case Report	Turkey	Upper middle income	None	2014-05-28	2014-05-28	Yes
New forms of checks and balances are needed to improve research integrity	Opinion Article	USA	High income	None	2014-05-28	2014-05-28	Yes
Positioning a proned patient with cauda equina syndrome who presents at 15 weeks gestation: a case report	Case Report	UK	High income	None	2014-05-27	2014-05-27	Yes
Post-operative rehabilitation and nutrition in osteoarthritis	Review	Italy	High income	Non-Commercial	2014-05-23	2016-01-06	Yes
Systems analysis of the prostate tumor suppressor NKX3.1 supports roles in DNA repair and luminal cell differentiation	Research Article	USA	High income	Non-Commercial	2014-05-21	2014-12-18	Yes
Visual record of intertidal disturbance caused by drift ice in the spring on the Atlantic coast of Nova Scotia	Observation article	Canada	High income	Non-Commercial	2014-05-16	2014-05-16	Yes
The ‘SAR Matrix’ method and its extensions for applications in medicinal chemistry and chemogenomics	Method Article	Germany	High income	None	2014-05-16	2014-06-23	Yes
Recent trends in airway management: we are not ready to give up fiberoptic endoscopy	Correspondence	USA	High income	Both	2014-05-16	2014-05-16	Yes
The Human Release Hypothesis for biological invasions: human activity as a determinant of the abundance of invasive plant species	Opinion Article	Germany	High income	Non-Commercial	2014-05-14	2014-12-12	Yes
Readable workflows need simple data	Opinion Article	Germany	High income	Non-Commercial	2014-05-14	2014-11-17	No
Acute respiratory distress syndrome secondary to Mycobacterium abscessus lung infection – a case report	Case Report	USA	High income	None	2014-05-14	2014-05-14	No
Thiolation-enhanced substrate recognition by D-alanyl carrier protein ligase DltA from Bacillus cereus	Research Article	Canada	High income	Non-Commercial	2014-05-13	2014-05-13	Yes
Colonoscopic polyp detection rate is stable throughout the workday including evening colonoscopy sessions	Research Article	UK	High income	None	2014-05-13	2014-05-13	Yes
Dynamin1 concentration in the prefrontal cortex is associated with cognitive impairment in Lewy body dementia	Research Article	UK	High income	Non-Commercial	2014-05-13	2014-05-13	Yes
Exercise-induced arterial hypertension - an independent factor for hypertrophy and a ticking clock for cardiac fatigue or atrial fibrillation in athletes?	Research Article	Germany	High income	None	2014-05-12	2014-05-12	Yes
Simple, biologically-constrained CA1 pyramidal cell models using an intact, whole hippocampus context	Research Article	Canada	High income	Non-Commercial	2014-05-09	2015-06-03	Yes
Abnormal hemostatic function one year after orthotopic liver transplantation can be fully attributed to endothelial cell activation	Research Article	The Netherlands	High income	None	2014-05-09	2014-07-30	Yes
Transient acid treatment cannot induce neonatal somatic cells to become pluripotent stem cells	Research Article	Hong Kong	High income	Non-Commercial	2014-05-08	2014-05-08	Yes
Computational science: shifting the focus from tools to models	Opinion Article	France	High income	None	2014-05-07	2014-06-17	Yes
A promising approach to scale up health care improvements in low-and middle-income countries: the Wave-Sequence Spread Approach and the concept of the Slice of a System	Research Article	Germany	High income	Non-Commercial	2014-05-02	2014-06-25	Yes
Congenital duplication of the urethra with urethral diverticulum: a case report	Case Report	India	Lower middle income	None	2014-05-01	2014-05-01	Yes
Spinal cord stimulation for complex regional pain syndrome type 1 with dystonia: a case report and discussion of the literature	Case Report	Belgium	High income	None	2014-04-30	2014-04-30	Yes
Neurosharing: large-scale data sets (spike, LFP) recorded from the hippocampal-entorhinal system in behaving rats	Data Note	USA	High income	Both	2014-04-30	2014-07-18	Yes
edgeR: a versatile tool for the analysis of shRNA-seq and CRISPR-Cas9 genetic screens	Software Tool Article	Australia	High income	Non-Commercial	2014-04-24	2014-10-21	Yes
An analysis on the entity annotations in biological corpora	Review	Germany	High income	None	2014-04-24	2014-04-24	Yes
Data publication consensus and controversies	Review	USA	High income	Non-Commercial	2014-04-23	2014-10-16	Yes
Cytoplasmic nanojunctions between lysosomes and sarcoplasmic reticulum are required for specific calcium signaling	Research Article	Canada	High income	Non-Commercial	2014-04-22	2014-04-22	Yes
Ten things to get right for marine conservation planning in the Coral Triangle	Research Article	Australia	High income	Non-Commercial	2014-04-17	2015-12-21	Yes
Toxoplasma gondii infection enhances the kairomonal valence of rat urine	Research Article	Singapore	High income	Non-Commercial	2014-04-17	2014-04-17	Yes
Does the linear Sry transcript function as a ceRNA for miR-138? The sense of antisense	Correspondence	Mexico	Upper middle income	Non-Commercial	2014-04-11	2014-11-13	Yes
Twice versus three-times weekly pulmonary rehabilitation in a real-life clinical setting	Clinical Practice Article	UK	High income	None	2014-04-10	2014-04-10	No
A 13 year-old boy with post-transplantation lymphoproliferative disorder presenting with obscure gastrointestinal bleeding: a case report	Case Report	USA	High income	None	2014-04-07	2014-04-07	Yes
Chewing through the Miocene: an examination of the feeding musculature in the ground sloth Hapalops from South America (Mammalia: Pilosa)	Research Article	USA	High income	None	2014-04-04	2014-04-04	Yes
The putative mechanisms underlying testosterone and cardiovascular risk	Opinion Article	USA	High income	None	2014-04-04	2014-04-04	Yes
Early elevated serum gamma glutamyl transpeptidase after liver transplantation is associated with better survival	Research Article	The Netherlands	High income	Non-Commercial	2014-04-03	2014-08-15	Yes
Recommendations to enable drug development for inherited neuropathies: Charcot-Marie-Tooth and Giant Axonal Neuropathy	Opinion Article	USA	High income	Non-Commercial	2014-04-03	2014-04-22	Yes
Trace amines inhibit insect odorant receptor function through antagonism of the co-receptor subunit	Research Article	USA	High income	Non-Commercial	2014-04-03	2014-04-03	Yes
Working memory training shows immediate and long-term effects on cognitive performance in children	Research Article	Switzerland	High income	Non-Commercial	2014-04-02	2015-01-02	Yes
On genomics, kin, and privacy	Commentary	Switzerland	High income	Non-Commercial	2014-03-31	2014-03-31	Yes
Case Report: retained gutta-percha as a cause for persistent maxillary sinusitis and pain	Case Report	USA	High income	None	2014-03-31	2014-04-29	Yes
The reproductive season of Acropora in Socotra, Yemen	Observation article	Australia	High income	Non-Commercial	2014-03-27	2014-04-09	Yes
Case Report: Severe form of hemolytic-uremic syndrome with multiple organ failure in a child: a case report	Case Report	Croatia	High income	None	2014-03-27	2014-06-20	Yes
Prevalence of primary outcome changes in clinical trials registered on ClinicalTrials.gov: a cross-sectional study	Short Research Article	UK	High income	None	2014-03-26	2014-03-26	Yes
Case Report: A case of hypertrophic lupus erythematosus with negative CD123 staining and absence of transepidermal elimination of elastin	Case Report	USA	High income	None	2014-03-21	2014-06-04	Yes
Role of bacteriophages in STEC infections: new implications for the design of prophylactic and treatment approaches	Research Note	Argentina	Upper middle income	Non-Commercial	2014-03-18	2014-08-26	Yes
Advancing the activity cliff concept, part II	Commentary	Germany	High income	None	2014-03-18	2014-03-18	Yes
Case report: Heterotopic intrarenally located adrenocortical oncocytoma	Case Report	Germany	High income	None	2014-03-17	2014-05-12	Yes
Two different motor learning mechanisms contribute to learning reaching movements in a rotated visual environment	Research Article	USA	High income	Non-Commercial	2014-03-17	2014-12-10	Yes
Antifungal therapy and surgical drainage for the treatment of a cerebral abscess caused by Scedosporium apiospermum in a renal transplant patient - a case report	Case Report	Argentina	Upper middle income	None	2014-03-13	2014-03-13	No
Developing sustainable software solutions for bioinformatics by the “Butterfly” paradigm	Method Article	Germany	High income	Non-Commercial	2014-03-13	2014-08-01	Yes
Nigrostriatal dynein changes in A53T alpha-synuclein transgenic mice	Research Article	China	Upper middle income	Non-Commercial	2014-03-11	2014-03-11	Yes
Compound data sets and software tools for chemoinformatics and medicinal chemistry applications: update and data transfer	Data Article	Germany	High income	None	2014-03-11	2014-03-11	Yes
Evidence from molecular dynamics simulations of conformational preorganization in the ribonuclease H active site	Research Article	USA	High income	Non-Commercial	2014-03-07	2014-06-23	Yes
Calcium content, in vitro digestibility, and bioaccessibility in leaves of spinach (Spinacia oleracea), sweet potato (Ipomea batatas), and drumstick tree	Research Article	USA	High income	Non-Commercial	2014-03-03	2014-03-03	No
First regional evaluation of nuclear genetic diversity and population structure in northeastern coyotes (Canis latrans)	Research Article	USA	High income	Non-Commercial	2014-03-03	2014-03-03	Yes
Modulation of gene expression in guinea pig paraflocculus after induction of hearing loss	Short Research Article	Australia	High income	Non-Commercial	2014-02-27	2014-05-01	Yes
Error evaluation of ventricular mechanics measurement in patients with discoordinate ventricular contraction	Short Research Article	Slovenia	High income	Non-Commercial	2014-02-27	2014-02-27	No
Theoretical modelling of epigenetically modified DNA sequences	Research Article	Sweden	High income	Non-Commercial	2014-02-24	2015-05-06	Yes
Characterization of a SAM-dependent fluorinase from a latent biosynthetic pathway for fluoroacetate and 4-fluorothreonine formation in Nocardia brasiliensis	Research Article	China	Upper middle income	Non-Commercial	2014-02-19	2014-02-19	Yes
An image-based, dual fluorescence reporter assay to evaluate the efficacy of shRNA for gene silencing at the single-cell level	Research Article	Japan	High income	Non-Commercial	2014-02-19	2014-05-20	Yes
Software Carpentry: lessons learned	Commentary	USA	High income	None	2014-02-19	2016-01-28	Yes
Spatial response of the globally-endangered Sokoke Pipit (Anthus sokokensis van Someren, 1921) to habitat degradation in an Eastern Arc Coastal forest	Research Article	Kenya	Lower middle income	Non-Commercial	2014-02-18	2014-05-22	No
Case Report: A case report of acromegaly associated with primary aldosteronism	Case Report	Bulgaria	Upper middle income	None	2014-02-14	2014-06-18	Yes
The need for antibiotic stewardship and treatment standardization in the care of cirrhotic patients with spontaneous bacterial peritonitis – a retrospective cohort study examining the effect of ceftriaxone dosing	Research Article	USA	High income	None	2014-02-14	2014-07-14	Yes
HeatMapViewer: interactive display of 2D data in biology	Web Tool	Germany	High income	Non-Commercial	2014-02-13	2014-02-13	Yes
KEGGViewer, a BioJS component to visualize KEGG Pathways	Web Tool	Germany	High income	Non-Commercial	2014-02-13	2014-02-13	Yes
PsicquicGraph, a BioJS component to visualize molecular interactions from PSICQUIC servers	Web Tool	Germany	High income	Non-Commercial	2014-02-13	2014-02-13	Yes
PPI layouts: BioJS components for the display of Protein-Protein Interactions	Web Tool	South Africa	Upper middle income	Non-Commercial	2014-02-13	2014-02-13	Yes
wigExplorer, a BioJS component to visualise wig data	Software Tool Article	UK	High income	Non-Commercial	2014-02-13	2016-08-09	Yes
FeatureViewer, a BioJS component for visualization of position-based annotations in protein sequences	Web Tool	UK	High income	Non-Commercial	2014-02-13	2014-04-09	Yes
BioJS DAGViewer: A reusable JavaScript component for displaying directed graphs	Web Tool	UK	High income	Non-Commercial	2014-02-13	2014-02-13	Yes
BioJS InterMine List Analysis: A BioJS component for displaying graphical or statistical analysis of collections of items from InterMine endpoints	Web Tool	UK	High income	Non-Commercial	2014-02-13	2014-02-13	No
BioJS InterMineTable Component: A BioJS component for displaying data from InterMine compatible webservice endpoints	Web Tool	UK	High income	Non-Commercial	2014-02-13	2014-02-13	No
BioJS: an open source standard for biological visualisation – its status in 2014	Commentary	UK	High income	Non-Commercial	2014-02-13	2014-02-13	Yes
DNAContentViewer a BioJS component to visualise GC/AT Content	Web Tool	UK	High income	Non-Commercial	2014-02-13	2014-02-13	No
Sequence, a BioJS component for visualising sequences	Web Tool	UK	High income	Non-Commercial	2014-02-13	2014-02-13	Yes
The BioJS article collection of open source components for biological data visualisation	Editorial	UK	High income	None	2014-02-13	2014-02-13	Yes
treeWidget: a BioJS component to visualise phylogenetic trees	Web Tool	UK	High income	Non-Commercial	2014-02-13	2014-02-13	No
Nominal Group Technique consultation of a Pulmonary Rehabilitation Programme	Research Article	UK	High income	Non-Commercial	2014-02-13	2014-08-06	Yes
Cerebral venous thrombosis in post-lumbar puncture intracranial hypotension: case report and review of literature	Case Report	Canada	High income	None	2014-02-11	2014-02-11	Yes
Drugs acting on central nervous system (CNS) targets as leads for non-CNS targets	Commentary	India	Lower middle income	None	2014-02-06	2014-03-21	Yes
Essential timing of orthopaedic treatment in children with Ehlers-Danlos syndrome arthrochalasia type: a case report	Case Report	The Netherlands	High income	None	2014-02-06	2014-02-06	No
Ethical research standards in a world of big data	Opinion Article	USA	High income	Non-Commercial	2014-02-06	2014-08-21	No
The second touch hypothesis: T cell activation, homing and polarization	Opinion Article	USA	High income	None	2014-02-05	2014-08-04	Yes
Matched molecular pair-based data sets for computer-aided medicinal chemistry	Data Article	Germany	High income	None	2014-02-04	2014-02-21	Yes
Functional abdominal pain causing Scurvy, Pellagra, and Hypovitaminosis A	Case Report	USA	High income	None	2014-02-04	2014-02-04	Yes
Genetic and environmental determinants of insect herbivore community structure in a Betula pendula population	Research Article	Finland	High income	Non-Commercial	2014-01-31	2014-01-31	Yes
Case Report: Atypical Cornelia de Lange Syndrome	Case Report	Italy	High income	None	2014-01-31	2015-05-27	Yes
Papular granuloma annulare of palms and soles: case report of a rare presentation	Case Report	India	Lower middle income	None	2014-01-30	2014-01-30	Yes
Post-fire nutrient availability in the sub-tropical forest ecosystem of the Koubru Hills, Manipur	Research Article	India	Lower middle income	Non-Commercial	2014-01-29	2014-01-29	No
Findings from a survey of wildlife reintroduction practitioners	Short Research Article	USA	High income	Non-Commercial	2014-01-29	2014-01-29	Yes
Pancreatico-pericardial fistula as a complication of chronic pancreatitis	Case Report	USA	High income	None	2014-01-29	2014-01-29	Yes
Astrocytes require insulin-like growth factor I to protect neurons against oxidative injury	Research Article	Spain	High income	Non-Commercial	2014-01-28	2014-04-22	Yes
Postoperative visual loss following cerebral arteriovenous malformation surgery: a case report	Case Report	Canada	High income	None	2014-01-27	2014-03-14	Yes
Case Report: An unusual clinical presentation of Kikuchi’s disease: a case report	Case Report	India	Lower middle income	None	2014-01-27	2014-01-27	No
Lentigo maligna mimicking invasive melanoma in Mohs surgery: a case report	Case Report	UK	High income	None	2014-01-24	2014-01-24	Yes
Fiberoptic monitoring of central venous oxygen saturation (PediaSat) in small children undergoing cardiac surgery: continuous is not continuous	Research Note	Italy	High income	None	2014-01-23	2014-06-13	Yes
Bilateral adrenal hemorrhage due to heparin-induced thrombocytopenia following partial nephrectomy – a case report	Case Report	USA	High income	None	2014-01-23	2014-01-23	Yes
Case report: congenital dislocation of the radial head –a two-in-one approach	Case Report	India	Lower middle income	None	2014-01-22	2014-01-22	Yes
A case of severe psychosis induced by novel recreational drugs	Case Report	Italy	High income	None	2014-01-22	2014-01-22	Yes
Mutation extraction tools can be combined for robust recognition of genetic variants in the literature	Research Article	Australia	High income	Non-Commercial	2014-01-21	2014-06-10	Yes
Visualizing and quantifying movement from pre-recorded videos: The spectral time-lapse (STL) algorithm	Web Tool	Canada	High income	Non-Commercial	2014-01-21	2014-01-21	Yes
Ranking the quality of protein structure models using sidechain based network properties	Web Tool	India	Lower middle income	Non-Commercial	2014-01-21	2014-01-21	Yes
Policies to increase the social value of science and the scientist satisfaction. An exploratory survey among Harvard bioscientists	Research Article	USA	High income	None	2014-01-21	2014-06-06	Yes
Surface arthroplasty in a cerebral palsied patient with hip dysplasia and dislocation	Case Report	Spain	High income	None	2014-01-20	2014-01-20	No
Pericardial synovial sarcoma: challenges in diagnosis and management	Case Report	USA	High income	None	2014-01-17	2014-03-04	Yes
mfSBA: Multifractal analysis of spatial patterns in ecological communities	Web Tool	Argentina	Upper middle income	None	2014-01-16	2014-04-07	Yes
Dentin reactions to caries are misinterpreted by histological “gold standards”	Research Article	Brazil	Upper middle income	Non-Commercial	2014-01-16	2014-01-16	Yes
Case Report: Detection and quantification of tumor cells in peripheral blood and ascitic fluid from a metastatic esophageal cancer patient using the CellSearch® technology	Case Report	France	High income	Non-Commercial	2014-01-15	2014-01-15	Yes
Observation of a unique case of metastatic basal cell carcinoma found by radiographic evaluation in a patient with oculocutaneous albinism	Case Report	USA	High income	Non-commercial	2014-01-15	2014-01-15	Yes
Risks of testosterone therapy in elderly men	Correspondence	USA	High income	None	2014-01-15	2014-01-15	Yes
Validation of predicted mRNA splicing mutations using high-throughput transcriptome data	Web Tool	Canada	High income	Non-Commercial	2014-01-13	2014-04-07	Yes
Epiphyte response to drought and experimental warming in an Andean cloud forest	Research Article	USA	High income	Non-Commercial	2014-01-13	2014-06-06	Yes
Effect of chromosome substitution on intrinsic exercise capacity in mice	Research Article	USA	High income	Non-Commercial	2014-01-13	2014-05-28	Yes
BiSpectral Index (BIS) monitoring may detect critical hypotension before automated non-invasive blood pressure (NIBP) measurement during general anaesthesia; a case report	Case Report	UK	High income	None	2014-01-09	2014-01-09	Yes
DataUp: A tool to help researchers describe and share tabular data	Software Tool Article	USA	High income	Both	2014-01-09	2014-09-12	Yes
Two fatal cases of melioidosis on the Thai-Myanmar border	Case Report	Thailand	Upper middle income	Non-Commercial	2014-01-06	2014-03-31	Yes
Case Report: Testicular artery pseudoaneurysm	Case Report	USA	High income	None	2014-01-06	2014-09-12	Yes
Alternative ideas to increase the percentage of filled seats in nephrology fellowships	Commentary	USA	High income	None	2014-01-06	2014-01-13	Yes
A letter to the Master Clinician	Commentary	USA	High income	None	2014-01-03	2014-02-13	Yes
Altered functional connectivity in posttraumatic stress disorder with versus without comorbid major depressive disorder: a resting state fMRI study	Research Article	The Netherlands	High income	Non-Commercial	2013-12-30	2014-04-16	Yes
JSim, an open-source modeling system for data analysis	Research Article	USA	High income	Non-Commercial	2013-12-30	2014-07-01	Yes
The dipeptidyl peptidase IV inhibitors vildagliptin and K-579 inhibit a phospholipase C: a case of promiscuous scaffolds in proteins	Research Article	India	Lower middle income	Non-Commercial	2013-12-27	2015-01-29	Yes
Modeling enzootic raccoon rabies from land use patterns - Georgia (USA) 2006-2010	Research Article	USA	High income	None	2013-12-27	2014-03-18	Yes
Neurocognitive endophenotypes in CGG KI and Fmr1 KO mouse models of Fragile X-Associated disorders: an analysis of the state of the field	Review	USA	High income	None	2013-12-27	2013-12-27	Yes
Repetitive transcranial magnetic stimulation induced hypomanic symptoms in a woman with a history of electroconvulsive therapy induced mania: a case report	Case Report	USA	High income	None	2013-12-24	2013-12-24	Yes
A case report of simultaneous PML-IRIS during corticosteroids tapering in a patient with an anti-synthetase syndrome	Case Report	France	High income	None	2013-12-23	2013-12-23	Yes
Quality parameters for a multimodal EEG/EMG/kinematic brain-computer interface (BCI) aiming to suppress neurological tremor in upper limbs	Research Article	Belgium	High income	Non-Commercial	2013-12-20	2014-04-30	Yes
Rapid and inexpensive body fluid identification by RNA profiling-based multiplex High Resolution Melt (HRM) analysis	Research Article	USA	High income	Non-Commercial	2013-12-20	2014-02-26	Yes
Thermoregulation strategies in ants in comparison to other social insects, with a focus on red wood ants (Formica rufa group)	Review	Czech Rebublic	High income	None	2013-12-19	2014-03-21	Yes
Prmt7 is dispensable in tissue culture models for adipogenic differentiation	Research Article	USA	High income	Non-Commercial	2013-12-18	2013-12-18	Yes
Massive Solitary Fibrous Tumor (SFT) of the infratemporal and pterygomaxillary fossa treated by combined endoscopic approach	Case Report	Canada	High income	None	2013-12-17	2013-12-17	No
Endovascular treatment of chronic mesenteric ischemia in an adolescent male: case report	Case Report	Iraq	Upper middle income	None	2013-12-17	2013-12-17	Yes
Identical twins and Bayes' theorem in the 21st century	Correspondence	Switzerland	High income	Non-Commercial	2013-12-17	2015-07-29	No
Creating Minimum Harm Practice (MiHaP): a concept for continuous improvement	Opinion Article	USA	High income	Non-Commercial	2013-12-17	2013-12-17	Yes
Cladonia lichens on extensive green roofs: evapotranspiration, substrate temperature, and albedo	Short Research Article	Canada	High income	Non-Commercial	2013-12-16	2014-01-23	Yes
Economic evaluations of peritoneal dialysis and hemodialysis: 2004-2012	Systematic Review	USA	High income	Commercial	2013-12-16	2013-12-16	No
The beauty of being (label)-free: sample preparation methods for SWATH-MS and next-generation targeted proteomics	Method Article	UK	High income	Non-Commercial	2013-12-13	2014-04-07	Yes
Case Report: Resolution of submacular haemorrhage secondary to exudative age-related macular degeneration after a single intravitreal dobesilate injection	Case Report	Spain	High income	None	2013-12-09	2013-12-09	No
A novel role for syndecan-3 in angiogenesis	Short Research Article	UK	High income	Non-Commercial	2013-12-09	2013-12-09	Yes
Understanding the association between chromosomally integrated human herpesvirus 6 and HIV disease: a cross-sectional study	Research Note	USA	High income	Non-Commercial	2013-12-09	2017-06-01	Yes
Cancer quasispecies and stem-like adaptive aneuploidy	Opinion Article	USA	High income	None	2013-12-06	2013-12-06	Yes
PanFunPro: PAN-genome analysis based on FUNctional PROfiles	Web Tool	Denmark	High income	Non-Commercial	2013-12-05	2013-12-05	No
Periprosthetic bone loss: diagnostic and therapeutic approaches	Review	Italy	High income	None	2013-12-05	2014-06-17	Yes
A close call: does the location of incision at cesarean delivery matter in patients with vasa previa? A case report.	Case Report	USA	High income	None	2013-12-05	2013-12-05	Yes
illuminaio: An open source IDAT parsing tool for Illumina microarrays	Web Tool	UK	High income	Non-Commercial	2013-12-04	2013-12-04	Yes
Xanthogranulomatous pyelonephritis (XGPN) mimicking a “renal cell carcinoma with renal vein thrombus and paracaval lymphadenopathy”	Case Report	India	Lower middle income	None	2013-12-02	2013-12-02	Yes
Pupil dilation prediction of random events	Research Article	Italy	High income	None	2013-12-02	2014-05-09	No
Transitory expression of Dlx5 and Dlx6 in maxillary arch epithelial precursors is essential for upper jaw morphogenesis	Research Article	France	High income	Non-Commercial	2013-11-28	2014-09-16	Yes
Promiscuous scaffolds in proteins - non-native, non-additive and non-trivial	Commentary	India	Lower middle income	None	2013-11-27	2014-01-20	No
Case Report: Severe bilateral amyotrophic neuralgia associated with major dysphagia secondary to acute hepatitis E	Case Report	France	High income	None	2013-11-26	2014-01-06	Yes
Pulmonary embolism presented by syncope in a low-risk patient: a case report	Case Report	Egypt	Lower middle income	None	2013-11-25	2013-11-25	No
A review of the biologic and pharmacologic role of docosapentaenoic acid n-3	Review	USA	High income	None	2013-11-25	2014-08-19	Yes
A Genome-Wide Association Study of spontaneous preterm birth in a European population	Research Article	USA	High income	Non-Commercial	2013-11-25	2013-11-25	No
C-Sibelia: an easy-to-use and highly accurate tool for bacterial genome comparison	Web Tool	USA	High income	Non-Commercial	2013-11-25	2013-11-25	Yes
Are we divorced from the species we study?	Opinion Article	Canada	High income	Non-Commercial	2013-11-22	2013-11-22	Yes
Merkel-like cells in the murine conjunctival stroma	Research Article	China	Upper middle income	Non-Commercial	2013-11-22	2013-11-22	No
Role of multi-detector computed tomography (MDCT) in management of post percutaneous nephrolithotomy (PCNL) bleeding	Clinical Practice Article	India	Lower middle income	None	2013-11-22	2013-11-22	Yes
Monitoring ferumoxide-labelled neural progenitor cells and lesion evolution by magnetic resonance imaging in a model of cell transplantation in cerebral ischaemia	Research Article	UK	High income	Non-commercial	2013-11-21	2014-03-04	Yes
Traditional medicine: a rare cause of lead poisoning in Western countries	Case Report	Switzerland	High income	None	2013-11-19	2013-11-19	Yes
Misleading hepatitis B testing in the setting of intravenous immunoglobulin	Case Report	USA	High income	None	2013-11-18	2013-11-18	Yes
Case Report: Pregnancy in a patient with recurrent glioblastoma	Case Report	Austria	High income	Non-Commercial	2013-11-15	2013-11-15	Yes
Bell’s palsy during interferon alpha 2a treatment in a case with Behçet uveitis	Case Report	Turkey	Upper middle income	None	2013-11-15	2013-11-15	Yes
StatsDB: platform-agnostic storage and understanding of next generation sequencing run metrics	Web Tool	UK	High income	Non-Commercial	2013-11-15	2014-02-19	Yes
No psychological effect of color context in a low level vision task	Research Article	UK	High income	None	2013-11-15	2013-11-15	Yes
Mapping whole genome shotgun sequence and variant calling in mammalian species without their reference genomes	Research Article	USA	High income	Non-Commercial	2013-11-14	2014-02-10	Yes
The electrostatic profile of consecutive Cβ atoms applied to protein structure quality assessment	Research Article	India	Lower middle income	Non-Commercial	2013-11-13	2014-09-16	Yes
From zebrafish heart jogging genes to mouse and human orthologs: using Gene Ontology to investigate mammalian heart development	Research Article	UK	High income	Non-Commercial	2013-11-13	2014-02-10	Yes
Tissue-specific regulation of the Na, K-ATPase by the cytosolic NaAF: some thoughts on brain function	Opinion Article	USA	High income	Non-Commercial	2013-11-13	2013-11-13	No
The net return from animal activity in agro-ecosystems: trading off benefits from ecosystem services against costs from crop damage	Research Article	Australia	High income	Non-Commercial	2013-11-12	2014-04-30	Yes
Accumulation of oocytes and/or embryos by vitrification: a new strategy for managing poor responder patients undergoing pre implantation diagnosis	Short Research Article	Greece	High income	None	2013-11-12	2014-03-03	Yes
Functional characterization of Candida albicans Hos2 histone deacetylase	Research Article	India	Lower middle income	Commercial	2013-11-11	2014-07-22	Yes
Nasal decongestant and chronic headache: a case of naphazoline overuse headache?	Case Report	Italy	High income	None	2013-11-11	2013-11-11	Yes
Food sovereignty: an alternative paradigm for poverty reduction and biodiversity conservation in Latin America	Review	USA	High income	None	2013-11-06	2013-11-06	Yes
Integrating small population effects on both detection and persistence probabilities in the design and interpretation of presence/absence surveys.	Research Article	USA	High income	None	2013-11-06	2013-11-06	No
RETRACTED: The AIDS epidemic in south Florida: black non-Hispanics in our communities remain increasingly vulnerable	Research Article	USA	High income	None	2013-11-06	2013-11-06	No
Study protocol for examining job strain as a risk factor for severe unipolar depression in an individual participant meta-analysis of 14 European cohorts	Study Protocol	Denmark	High income	Non-Commercial	2013-11-05	2014-02-26	Yes
Prism adaptation does not alter object-based attention in healthy participants	Research Article	UK	High income	Non-Commercial	2013-11-04	2013-11-04	Yes
Translate gene sequence into gene ontology terms based on statistical machine translation	Research Article	China	Upper middle income	None	2013-11-01	2013-11-01	No
Progress and challenges in the computational prediction of gene function using networks: 2012-2013 update	Opinion Article	Canada	High income	Non-Commercial	2013-10-31	2013-10-31	Yes
Pseudoaneurysmatic complication of an arteriovenous graft	Case Report	Greece	High income	None	2013-10-29	2013-10-29	No
ANGDelMut – a web-based tool for predicting and analyzing functional loss mechanisms of amyotrophic lateral sclerosis-associated angiogenin mutations	Web Tool	India	Lower middle income	Non-Commercial	2013-10-28	2014-02-10	Yes
Bispectral index detects intraoperative cerebral ischaemia during balloon assisted cerebral aneurysm coiling	Case Report	UK	High income	None	2013-10-28	2014-02-13	Yes
Minoxidil induced hypertrichosis in a 2 year-old child	Case Report	USA	High income	None	2013-10-28	2013-10-28	Yes
The expression profile of miR-23b is not altered in peripheral blood mononuclear cells of patients with idiopathic inflammatory myopathies	Short Research Article	Czech Republic	High income	Non-Commercial	2013-10-23	2013-10-23	Yes
Amplicon pyrosequencing and ion torrent sequencing of wild duck eubacterial microbiome from fecal samples reveals numerous species linked to human and animal diseases	Short Research Article	USA	High income	Non-Commercial	2013-10-23	2013-12-04	No
Case Report: Pulmonary metastases of malignant meningioma	Case Report	The Netherlands	High income	None	2013-10-21	2014-08-29	Yes
Fra-1 regulation of Matrix Metallopeptidase-1 (MMP-1) in metastatic variants of MDA-MB-231 breast cancer cells	Research Article	USA	High income	Non-Commercial	2013-10-20	2013-10-20	Yes
The Human dsRNA binding protein PACT is unable to functionally substitute for the Drosophila dsRNA binding protein R2D2	Research Article	USA	High income	Non-Commercial	2013-10-18	2014-03-28	Yes
Excess CD40L does not rescue anti-DNA B cells from clonal anergy	Research Article	Japan	High income	Non-Commercial	2013-10-17	2014-01-15	Yes
Does excitatory fronto-extracerebral tDCS lead to improved working memory performance?	Research Article	UK	High income	Non-Commercial	2013-10-17	2013-12-10	Yes
MethylExtract: High-Quality methylation maps and SNV calling from whole genome bisulfite sequencing data	Method Article	Spain	High income	Non-Commercial	2013-10-15	2014-02-21	Yes
Buffering the pH of the culture medium does not extend yeast replicative lifespan	Research Article	USA	High income	Non-Commercial	2013-10-15	2013-10-15	Yes
Ultimate drivers of native biodiversity change in agricultural systems	Opinion Article	New Zealand	High income	Non-Commercial	2013-10-14	2013-10-14	Yes
Prism adaptation does not alter configural processing of faces	Research Article	UK	High income	Non-Commercial	2013-10-14	2013-10-14	Yes
Renal corpuscle and tubule morphology in ephrin-A2-/-, ephrin-A5-/- and ephrin-A2A5-/- mice	Research Article	Australia	High income	Non-Commercial	2013-10-11	2013-10-11	No
Nodular clear cell hidradenoma: a rare case with similarities to metastatic clear renal cell carcinoma	Case Report	Spain	High income	None	2013-10-11	2013-10-11	No
Protein structure quality assessment based on the distance profiles of consecutive backbone Cα atoms	Short Research Article	India	Lower middle income	Non-Commercial	2013-10-10	2013-12-17	Yes
Density but not climate affects the population growth rate of guanacos (Lama guanicoe) (Artiodactyla, Camelidae)	Research Article	Argentina	Upper middle income	None	2013-10-09	2014-09-18	Yes
Synaptic Vesicle Protein 2 (SV2) does not hydrolyze ATP	Short Research Article	USA	High income	Non-Commercial	2013-10-09	2013-10-09	No
A computational analysis of the long-term regulation of arterial pressure	Research Article	USA	High income	Non-Commercial	2013-10-08	2013-12-06	Yes
A pilot study of basal ganglia and thalamus structure by high dimensional mapping in children with Tourette syndrome	Research Article	USA	High income	Non-Commercial	2013-10-08	2013-10-08	Yes
Laboratory tests and compliance of dermatologic outpatients	Clinical Practice Article	USA	High income	None	2013-10-07	2013-10-07	Yes
Isoform-specific anti-MeCP2 antibodies confirm that expression of the e1 isoform strongly predominates in the brain	Research Article	France	High income	Non-Commercial	2013-10-04	2013-10-04	Yes
Seizure evoked regulation of LIM-HD genes and co-factors in the postnatal and adult hippocampus	Research Article	India	Lower middle income	Non-Commercial	2013-10-04	2013-10-04	Yes
Homologous electron transport components fail to increase fatty acid hydroxylation in transgenic Arabidopsis thaliana	Research Article	USA	High income	Non-Commercial	2013-10-04	2013-11-13	Yes
Implementation of a worksite educational program focused on promoting healthy eating habits	Short Research Article	Greece	High income	Non-Commercial	2013-10-03	2014-03-07	Yes
Epidermal growth factor receptor inhibitor therapy for recurrent respiratory papillomatosis	Case Report	USA	High income	None	2013-10-03	2013-10-03	Yes
Issues with data transformation in genome-wide association studies for phenotypic variability	Correspondence	Sweden	High income	Non-Commercial	2013-10-02	2013-10-02	Yes
Advancing the activity cliff concept	Commentary	Germany	High income	None	2013-09-30	2013-09-30	Yes
Reprogramming diminishes retention of Mycobacterium leprae in Schwann cells and elevates bacterial transfer property to fibroblasts	Short Research Article	UK	High income	Non-Commercial	2013-09-25	2013-11-14	Yes
A rare aggravation of severe mucositis post chemotherapy in a child with acute lymphoblastic leukemia	Case Report	Lebanon	Upper middle income	None	2013-09-24	2013-09-24	Yes
Novel targets of miR-30, a microRNA required for biliary development	Short Research Article	USA	High income	Non-Commercial	2013-09-24	2013-09-24	Yes
Amblyomma tapirellum (Acari: Ixodidae) collected from tropical forest canopy	Observation article	Panama	Upper middle income	Non-Commercial	2013-09-23	2014-01-28	Yes
Kairomonal communication in mice is concentration-dependent with a proportional discrimination threshold	Research Article	Singapore	High income	Non-Commercial	2013-09-23	2013-12-09	Yes
A pre-zygotic barrier to hybridization in two con-generic species of scleractinian corals	Observation article	Australia	High income	Non-Commercial	2013-09-20	2013-11-01	Yes
Cyrface: An interface from Cytoscape to R that provides a user interface to R packages	Software Tool Article	UK	High income	Non-Commercial	2013-09-19	2014-07-01	Yes
taxize: taxonomic search and retrieval in R	Web Tool	Canada	High income	None	2013-09-18	2013-10-28	Yes
On the intrinsic disorder status of the major players in programmed cell death pathways	Research Article	USA	High income	Non-Commercial	2013-09-17	2013-09-17	Yes
Depth-dependent mortality of reef corals following a severe bleaching event: implications for thermal refuges and population recovery	Research Article	Australia	High income	Non-Commercial	2013-09-16	2014-02-19	Yes
Case Report: Delayed intra-abdominal bleeding following trans-vaginal ultrasonography guided oocyte retrieval for in vitro fertilization in patients at risk for thrombo-embolic events under anticoagulant therapy	Case Report	Israel	High income	None	2013-09-16	2013-10-18	Yes
Thousands of exon skipping events differentiate among splicing patterns in sixteen human tissues	Research Article	USA	High income	Non-Commercial	2013-09-16	2013-11-21	Yes
Bayesian prediction of microbial oxygen requirement	Method Article	Denmark	High income	Non-Commercial	2013-09-13	2013-09-13	Yes
Pediatric chronic kidney disease rates in Southern Israel are higher than reported	Short Research Article	Israel	High income	None	2013-09-13	2013-09-13	Yes
Polarized localization and borate-dependent degradation of the Arabidopsis borate transporter BOR1 in tobacco BY-2 cells	Research Article	Japan	High income	Non-Commercial	2013-09-13	2013-09-13	Yes
Mania induced by varenicline	Case Report	Taiwan	High income	None	2013-09-13	2013-09-13	No
Short- and long-term habituation of auditory event-related potentials in the rat	Research Article	Finland	High income	None	2013-09-11	2014-05-01	Yes
A salp bloom (Tunicata, Thaliacea) along the Apulian coast and in the Otranto Channel between March-May 2013	Observation article	Italy	High income	Non-Commercial	2013-09-10	2013-09-10	Yes
Long term delivery of pulsed magnetic fields does not alter visual discrimination learning or dendritic spine density in the mouse CA1 pyramidal or dentate gyrus neurons	Short Research Article	Australia	High income	Non-Commercial	2013-09-09	2013-12-04	Yes
Hyperthermic intraperitoneal chemoperfusion with high dose oxaliplatin: Influence of perfusion temperature on postoperative outcome and survival	Research Article	Belgium	High income	None	2013-09-03	2015-10-16	Yes
TNF-alpha neutralizing antibody blocks thermal sensitivity induced by compound 48/80-provoked mast cell degranulation	Research Article	USA	High income	Non-Commercial	2013-08-21	2013-09-27	Yes
Fecal transplantation does not transfer either susceptibility or resistance to food borne listeriosis in C57BL/6 and BALB/c/By mice	Short Research Article	USA	High income	Non-Commercial	2013-08-20	2013-08-20	Yes
Case Report: A rare cause of multiple organ dysfunction syndrome: Human Herpes Virus 6 infection	Case Report	Cyprus	High income	None	2013-08-16	2013-08-16	No
Rats maintain a binocular field centered on the horizon	Correspondence	USA	High income	None	2013-08-16	2013-08-16	Yes
Regulation of Cancerous inhibitor of PP2A (CIP2A) by small molecule inhibitor for c-Jun NH2-Terminal Kinases (JNKs), SP600125, in Human Fibrosarcoma (HT1080) cells	Short Research Article	Australia	High income	Non-Commercial	2013-08-14	2013-12-11	No
Characterization of known protein complexes using k-connectivity and other topological measures	Research Article	USA	High income	Non-Commercial	2013-08-13	2015-10-09	Yes
Regulation of CYP3A genes by glucocorticoids in human lung cells	Research Article	USA	High income	Non-Commercial	2013-08-13	2013-10-08	Yes
The effect of MEP pathway and other inhibitors on the intracellular localization of a plasma membrane-targeted, isoprenylable GFP reporter protein in tobacco BY-2 cells	Research Article	France	High income	Non-Commercial	2013-08-12	2013-11-15	Yes
Post-sphincterotomy bleeding: fully-covered metal stents for hemostasis	Review	USA	High income	Non-Commercial	2013-08-12	2013-08-12	Yes
Anti-rhesus D prophylaxis in pregnant women is based on sialylated IgG antibodies	Short Research Article	Germany	High income	Non-Commercial	2013-08-09	2013-08-09	Yes
Observational articles: a tool to reconstruct ecological history based on chronicling unusual events	Opinion Article	Italy	High income	Non-Commercial	2013-08-09	2013-08-09	Yes
Patient perspectives on the promptness and quality of care of road traffic incident victims in Peru: a cross-sectional, active surveillance study	Research Article	Peru	Upper middle income	Non-Commercial	2013-08-09	2013-08-09	Yes
The effects of anaesthesia on the developing brain: a summary of the clinical evidence	Review	Hong Kong	High income	None	2013-08-02	2013-08-20	Yes
The parietal cell gastric H, K-ATPase also functions as the Na, K-ATPase and Ca-ATPase in altered states	Commentary	USA	High income	Non-Commercial	2013-07-31	2013-09-12	Yes
The nature and prevalence of chronic pain in homeless persons: an observational study	Short Research Article	UK	High income	Non-Commercial	2013-07-30	2013-07-30	Yes
“Don’t forget the migrants”: exploring preparedness and response strategies to combat the potential spread of MERS-CoV virus through migrant workers in Sri Lanka	Commentary	Sri Lanka	Lower middle income	None	2013-07-29	2013-07-29	Yes
A toolkit for transgenesis at the ROSA26 locus by recombinase-mediated cassette exchange	Method Article	USA	High income	Non-Commercial	2013-07-29	2013-07-29	No
Photodynamic therapy with new sublingual sensitiser Photosoft®E4 for cancer: a case series	Short Research Article	Australia	High income	Commercial	2013-07-26	2013-07-26	No
Systematic assessment of benefits and risks: study protocol for a multi-criteria decision analysis using the Analytic Hierarchy Process for comparative effectiveness research	Study Protocol	USA	High income	Non-Commercial	2013-07-24	2013-07-24	Yes
Do children with mental disorders have higher prevalence of hypovitaminosis D?	Short Research Article	USA	High income	None	2013-07-17	2013-07-17	Yes
Did the elimination of lead from petrol reduce crime in the USA in the 1990s?	Review	Australia	High income	Non-Commercial	2013-07-16	2013-10-08	Yes
Maintenance of empathy levels among first and final year medical students: a cross sectional study	Short Research Article	Pakistan	Lower middle income	None	2013-07-16	2013-07-16	Yes
The nociceptive withdrawal reflex does not adapt to joint position change and short-term motor practice	Research Article	USA	High income	None	2013-07-16	2013-12-19	Yes
Prevalence of antibiotic-resistant E. coli in retail chicken: comparing conventional, organic, kosher, and raised without antibiotics	Research Article	USA	High income	Non-Commercial	2013-07-11	2013-09-02	Yes
Reporting research antibody use: how to increase experimental reproducibility	Commentary	UK	High income	Non-Commercial	2013-07-10	2013-08-23	Yes
The first structure in a family of peptidase inhibitors reveals an unusual Ig-like fold	Research Article	UK	High income	Non-Commercial	2013-07-10	2013-08-23	Yes
Identification and molecular characterization of a novel Chlamydomonas reinhardtii mutant defective in chlorophyll biosynthesis	Research Article	USA	High income	Non-Commercial	2013-07-10	2013-07-29	Yes
A histological and functional study on hippocampal formation of normal and diabetic rats	Research Article	Egypt	Lower middle income	Non-Commercial	2013-07-09	2013-07-09	Yes
A fixed-dose randomized controlled trial of olanzapine for psychosis in Parkinson disease	Research Article	USA	High income	Commercial	2013-07-09	2013-07-09	Yes
Why tyrosine kinase inhibitor resistance is common in advanced gastrointestinal stromal tumors	Short Research Article	USA	High income	Non-Commercial	2013-07-09	2013-07-09	Yes
Determining the efficacy of full-time occlusion therapy in severe amblyopia at different ages	Research Article	Pakistan	Lower middle income	None	2013-07-08	2013-07-08	No
Extracellular histone H1 is neurotoxic and drives a pro-inflammatory response in microglia	Research Article	UK	High income	Non-Commercial	2013-07-08	2013-07-08	Yes
Curcumin reduces prostaglandin E2, matrix metalloproteinase-3 and proteoglycan release in the secretome of interleukin 1β-treated articular cartilage	Research Article	UK	High income	Non-Commercial	2013-07-04	2013-08-20	Yes
Pollinator declines: reconciling scales and implications for ecosystem services	Correspondence	Sweden	High income	Non-Commercial	2013-07-02	2013-07-02	Yes
High-resolution view of compound promiscuity	Commentary	Germany	High income	None	2013-06-27	2013-07-26	Yes
Thiazolidinedione use and risk of hospitalization for pneumonia in type 2 diabetes: population based matched case-control study	Research Article	USA	High income	Non-Commercial	2013-06-27	2013-06-27	No
Tissue-resident Sca1+ PDGFRα+ mesenchymal progenitors are the cellular source of fibrofatty infiltration in arrhythmogenic cardiomyopathy	Commentary	Canada	High income	Non-Commercial	2013-06-19	2013-06-19	Yes
Identification and molecular characterization of the second Chlamydomonas gun4 mutant, gun4-II	Research Article	USA	High income	Non-Commercial	2013-06-19	2013-07-29	Yes
Environmental enrichment does not impact on tumor growth in mice	Research Article	Australia	High income	Non-Commercial	2013-06-12	2013-06-12	Yes
A novel pseudoderivative-based mutation operator for real-coded adaptive genetic algorithms	Research Article	USA	High income	None	2013-06-11	2013-11-19	Yes
Benefit packages for chronic disease outpatients in the New Rural Cooperative Medical Scheme in 32 Chinese counties	Research Article	Australia	High income	Non-Commercial	2013-06-10	2013-06-10	Yes
Clinical applications of microRNAs	Review	USA	High income	None	2013-06-06	2013-10-08	Yes
Pro-oxidant activity of dietary chemopreventive agents: an under-appreciated anti-cancer property	Commentary	USA	High income	Non-Commercial	2013-06-04	2013-06-04	Yes
FAM129B is a novel regulator of Wnt/β-catenin signal transduction in melanoma cells	Research Article	USA	High income	Non-commercial	2013-05-31	2013-10-10	Yes
Paradoxical immune reconstitution inflammatory syndrome due to toxoplasmic encephalitis: two cases and review of initiation of antiretroviral timing in toxoplasmic encephalitis IRIS	Clinical Practice Article	USA	High income	None	2013-05-30	2013-05-30	Yes
Venous thromboembolism prophylaxis in patients with traumatic brain injury: a systematic review	Systematic Review	USA	High income	Non-Commercial	2013-05-29	2013-05-29	Yes
An a posteriori measure of network modularity	Research Article	Canada	High income	Non-Commercial	2013-05-23	2013-12-27	Yes
Reliability and reproducibility of spectral and time domain optical coherence tomography images before and after correction for patients with age-related macular degeneration	Research Article	USA	High income	None	2013-05-23	2015-03-05	Yes
Co-implanting orthotopic tissue creates stroma microenvironment enhancing growth and angiogenesis of multiple tumors	Research Article	USA	High income	Non-Commercial	2013-05-21	2013-08-29	Yes
Discovery of continental-scale travelling waves and lagged synchrony in geometrid moth outbreaks prompt a re-evaluation of mountain birch/geometrid studies	Commentary	Sweden	High income	None	2013-05-20	2013-09-06	Yes
Antisynchronous spike patterns in dye coupled GABAergic feedback neurons in the brain of the honeybee Apis mellifera	Research Article	Germany	High income	None	2013-05-15	2013-05-15	No
A novel variable delay Go/No-Go task to study attention, motivation and working memory in the head-fixed rodent	Method Article	USA	High income	Non-Commercial	2013-05-10	2014-03-19	Yes
Demonstration of natriuretic activity in urine of neurosurgical patients with renal salt wasting	Research Article	USA	High income	Commercial	2013-05-10	2013-06-13	Yes
Eco-physiological adaptation of dominant tree species at two contrasting karst habitats in southwestern China	Research Article	China	Upper middle income	Non-Commercial	2013-05-09	2013-11-25	Yes
Laryngeal mask airway insertion by classic and thumb insertion technique: a comparison	Research Article	India	Lower middle income	None	2013-05-09	2013-05-09	Yes
Rhinoscleroma presenting as a nasal-palatal mass with airway obstruction	Case Report	USA	High income	None	2013-05-09	2013-05-09	Yes
Continuous and intermittent exposure of neonatal rat calvarial cells to PTHrP (1-36) inhibits bone nodule mineralization in vitro by downregulating bone sialoprotein expression via the cAMP signaling pathway	Research Article	Egypt	Lower middle income	Non-Commercial	2013-05-05	2013-06-13	Yes
Generalized assessment of the impact of Parkinson’s disease on functional condition	Research Article	Ukraine	Lower middle income	None	2013-05-03	2013-05-03	No
Microbiopsy engineered for minimally invasive and suture-free sub-millimetre skin sampling	Method Article	Australia	High income	Both	2013-05-02	2013-07-31	Yes
Expectant fathers’ knowledge of maternal morbidity: a Sri Lankan experience	Research Article	Sri Lanka	Lower middle income	Non-Commercial	2013-05-01	2013-05-01	Yes
Morgellons: a novel dermatological perspective as the multisystem infective disease borreliosis	Opinion Article	UK	High income	None	2013-05-01	2013-05-01	No
IsoCleft Finder – a web-based tool for the detection and analysis of protein binding-site geometric and chemical similarities	Web Tool	Canada	High income	None	2013-04-30	2013-05-02	Yes
Self-organization of signal transduction	Research Article	USA	High income	None	2013-04-23	2013-04-23	Yes
Variation in candidate genes CLOCK and ADCYAP1 does not consistently predict differences in migratory behavior in the songbird genus Junco	Research Article	USA	High income	Non-Commercial	2013-04-22	2013-04-22	Yes
Post-orgasmic illness syndrome: a case report	Case Report	Egypt	Lower middle income	Non-Commercial	2013-04-19	2013-04-19	No
Comparison of arterial and venous blood biomarker levels in chronic obstructive pulmonary disease	Research Article	USA	High income	None	2013-04-19	2013-04-19	Yes
Giant aneurysm of the basilar artery in an 86 year old woman	Case Report	China	Upper middle income	None	2013-04-18	2013-04-18	Yes
Association between digital dermatoglyphics and handedness among Sinhalese in Sri Lanka	Research Article	Sri Lanka	Lower middle income	None	2013-04-18	2013-11-04	Yes
Cocaine self-administration in rats lacking a functional trpc4 gene	Data Article	USA	High income	Non-Commercial	2013-04-17	2013-04-17	Yes
Global identification of genes and pathways regulated by Akt during activation of T helper cells	Research Article	USA	High income	Non-Commercial	2013-04-15	2013-05-15	Yes
Differences in antibiotic use and knowledge between adolescent and adult mothers in Ecuador	Research Article	Ecuador	Upper middle income	Non-Commercial	2013-04-10	2013-07-08	Yes
An estimation of the prevalence of nonmelanoma skin cancer in the U.S	Commentary	Australia	High income	None	2013-04-09	2013-04-09	Yes
Rifampicin induced virulence determinants increase Candida albicans biofilm formation	Research Article	Germany	High income	Non-Commercial	2013-04-08	2013-04-08	No
Advances in systemic therapy for advanced pancreatobiliary malignancies	Review	USA	High income	None	2013-04-08	2013-04-08	Yes
Cancer surgery induces inflammation, immunosuppression and neo-angiogenesis, but is it influenced by analgesics?	Commentary	Belgium	High income	Non-Commercial	2013-04-03	2013-04-03	Yes
Reconstructing a B-cell clonal lineage. I. Statistical inference of unobserved ancestors	Research Article	USA	High income	Non-Commercial	2013-04-03	2013-04-03	Yes
The effects of behavioral control over stress on GABAergic spontaneous inhibitory postsynaptic currents in prefrontal cortical pyramidal neurons	Data Article	USA	High income	Non-Commercial	2013-04-03	2013-04-03	No
Energy efficiency as a unifying principle for human, environmental, and global health	Opinion Article	USA	High income	Non-Commercial	2013-04-02	2013-04-02	Yes
Ouabain inhibition of Na/K-ATPase across the retina prevents signed refractive compensation to lens-induced defocus, but not default ocular growth in young chicks	Research Article	Australia	High income	Non-Commercial	2013-03-28	2013-03-28	Yes
Polycistronic transcription of fused cassettes and identification of translation initiation signals in an unusual gene cassette array from Pseudomonas aeruginosa	Research Article	Brazil	Upper middle income	Non-Commercial	2013-03-28	2015-11-27	Yes
Nanotechnology-supported THz medical imaging	Review	Cyprus	High income	None	2013-03-28	2013-03-28	Yes
Over 30 million psychedelic users in the United States	Short Research Article	Norway	High income	Non-Commercial	2013-03-28	2013-03-28	Yes
Intrathecal Drug Delivery (ITDD) systems for cancer pain	Review	USA	High income	None	2013-03-28	2014-07-28	Yes
I’m Like You, Just Not In That Way: Tag Networks to Improve Collaborative Filtering	Research Article	USA	High income	None	2013-03-26	2013-03-26	No
Improved performance of sequence search approaches in remote homology detection	Research Article	India	Lower middle income	Non-Commercial	2013-03-22	2014-07-16	Yes
Why do proteins aggregate? “Intrinsically insoluble proteins” and “dark mediators” revealed by studies on “insoluble proteins” solubilized in pure water	Review	Singapore	High income	Non-Commercial	2013-03-22	2013-03-22	Yes
A case series discussing the anaesthetic management of pregnant patients with brain tumours	Clinical Practice Article	USA	High income	None	2013-03-21	2013-12-11	Yes
Intervention- versus physiology-based risk assessment scores for predicting cardiac arrest: a pilot study	Research Article	USA	High income	None	2013-03-15	2013-03-15	No
Campylobacter jejuni genomes exhibit notable GC variation within housekeeping genes	Research Article	New Zealand	High income	Non-Commercial	2013-03-14	2013-03-14	No
Molecular data analysis of selected housekeeping and informational genes from nineteen Campylobacter jejuni genomes	Data Article	New Zealand	High income	Non-Commercial	2013-03-14	2013-03-14	No
Learning intrinsic excitability in medium spiny neurons	Research Article	USA	High income	None	2013-03-14	2014-02-26	Yes
Paging Doctor Google! Heuristics vs. technology	Short Research Article	USA	High income	None	2013-03-14	2013-04-10	Yes
Nigerian secondary school adolescents’ perspective on abstinence-only sexual education as an effective tool for promotion of sexual health	Research Article	Nigeria	Lower middle income	None	2013-03-13	2013-12-04	Yes
Tectal etiology for irrepressible saccades: a case study in a Rhesus monkey	Case Report	USA	High income	Non-Commercial	2013-03-12	2013-09-10	Yes
Positive or negative allosteric modulation of metabotropic glutamate receptor 5 (mGluR5) does not alter expression of behavioral sensitization to methamphetamine	Research Article	USA	High income	Non-Commercial	2013-03-12	2013-03-12	Yes
Solid state fluorescence of proteins in high throughput mode and its applications	Method Article	India	Lower middle income	Non-Commercial	2013-03-11	2013-03-11	No
Nephron filtration rate and proximal tubular fluid reabsorption in the Akita mouse model of type I diabetes mellitus	Research Article	USA	High income	Non-Commercial	2013-03-11	2013-03-11	Yes
Delayed ejaculation and alexithymia: what is the relationship?	Short Research Article	Italy	High income	Non-Commercial	2013-03-07	2013-05-20	Yes
Internet-delivered eye movement desensitization and reprocessing (iEMDR): an open trial	Research Article	Australia	High income	None	2013-03-06	2013-05-07	Yes
Anacardic acid, a histone acetyltransferase inhibitor, modulates LPS-induced IL-8 expression in a human alveolar epithelial cell line A549	Research Article	Japan	High income	Non-Commercial	2013-03-06	2013-03-06	Yes
Hygienic habits are a risk factor for adult-onset asthma	Short Research Article	Russia	Upper middle income	None	2013-03-06	2013-03-06	No
Drosophila immune priming against Pseudomonas aeruginosa is short-lasting and depends on cellular and humoral immunity	Research Article	Cyprus	High income	Non-Commercial	2013-03-05	2013-03-05	Yes
Casanovas are liars: behavioral syndromes, sperm competition risk, and the evolution of deceptive male mating behavior in live-bearing fishes	Research Article	Germany	High income	Non-Commercial	2013-03-05	2013-10-23	Yes
Dissecting the role of TRPV1 in detecting multiple trigeminal irritants in three behavioral assays for sensory irritation	Research Article	USA	High income	Non-Commercial	2013-03-05	2013-03-05	Yes
A p53-like transcription factor similar to Ndt80 controls the response to nutrient stress in the filamentous fungus, Aspergillus nidulans	Research Article	Australia	High income	Non-Commercial	2013-03-04	2013-03-04	Yes
Assets of the non-pathogenic microorganism Dictyostelium discoideum as a model for the study of eukaryotic extracellular vesicles	Review	France	High income	None	2013-03-04	2013-03-04	Yes
Prostitution use has non sexual functions - case report of a depressed psychiatric out-patient	Case Report	Portugal	High income	None	2013-03-04	2013-05-29	Yes
Using Akaike's information theoretic criterion in mixed-effects modeling of pharmacokinetic data: a simulation study	Research Article	The Netherlands	High income	Non-Commercial	2013-03-04	2015-07-27	Yes
Factors associated with the use of probiotics in patients with inflammatory bowel disease	Research Article	UK	High income	Non-Commercial	2013-03-04	2013-03-04	Yes
The Focal Adhesion Analysis Server: a web tool for analyzing focal adhesion dynamics	Web Tool	USA	High income	Non-Commercial	2013-03-04	2013-03-04	Yes
Streptococcal taxonomy based on genome sequence analyses	Research Article	Brazil	Upper middle income	None	2013-03-01	2013-03-01	Yes
Trading green backs for green crabs: evaluating the commercial shellfish harvest at risk from European green crab invasion	Research Article	Canada	High income	Non-Commercial	2013-02-28	2014-10-16	Yes
Stability, orientation and position preference of the stem region (residues 689-703) in Hepatitis C Virus (HCV) envelope glycoprotein E2: a molecular dynamics study	Research Article	Malaysia	Upper middle income	Non-Commercial	2013-02-28	2013-07-02	Yes
Reactive microglia after taste nerve injury: comparison to nerve injury models of chronic pain	Research Article	USA	High income	Non-Commercial	2013-02-28	2013-02-28	Yes
Architecture of the superintegron in Vibrio cholerae: identification of core and unique genes	Research Article	Brazil	Upper middle income	Non-Commercial	2013-02-27	2013-02-27	Yes
Critical care management of patients following transcatheter aortic valve replacement	Review	USA	High income	None	2013-02-27	2013-02-27	Yes
Effect of postoperative anemia on functional outcome and quality of life after hip and knee arthroplasties: a long term follow-up	Research Article	Canada	High income	None	2013-02-25	2013-02-25	No
Reversion of the Arabidopsis rpn12a-1 exon-trap mutation by an intragenic suppressor that weakens the chimeric 5’ splice site	Research Article	USA	High income	Non-Commercial	2013-02-25	2013-06-18	Yes
Is gastroenterology research in decline? A comparison of abstract publication rates from The British Society of Gastroenterology meetings between 1995 and 2005	Review	UK	High income	None	2013-02-22	2013-02-22	Yes
The Binding Ring Illusion: assimilation affects the perceived size of a circular array	Research Article	USA	High income	Non-Commercial	2013-02-22	2013-04-25	Yes
Parasitic wasp females are attracted to blends of host-induced plant volatiles: do qualitative and quantitative differences in the blend matter?	Research Article	Japan	High income	Non-Commercial	2013-02-21	2013-04-22	Yes
Glycine-extended gastrin enhances somatostatin release from cultured rabbit fundic D-cells	Research Article	UK	High income	Non-Commercial	2013-02-20	2013-02-20	Yes
The rise of testicular germ cell tumours: the search for causes, risk factors and novel therapeutic targets	Review	Australia	High income	Non-Commercial	2013-02-19	2013-02-19	Yes
Case Report: Tuberculosis IRIS: a mediastinal problem	Case Report	USA	High income	None	2013-02-18	2013-08-07	Yes
Use of botulinum toxin in musculoskeletal pain	Review	USA	High income	None	2013-02-15	2013-07-24	Yes
Cocaine self-administration in mice with forebrain knock-down of trpc5 ion channels	Data Article	USA	High income	Non-Commercial	2013-02-15	2013-02-15	Yes
The Perinatal Adverse events and Special Trends in Cognitive Trajectory (PLASTICITY) - pre-protocol for a prospective longitudinal follow-up cohort study	Study Protocol	Finland	High income	Non-Commercial	2013-02-14	2013-02-14	Yes
The stretcher spontaneous neurodegenerative mutation models Charcot-Marie-Tooth disease type 4D	Research Article	Australia	High income	Non-Commercial	2013-02-13	2013-02-13	Yes
Reactive oxygen production induced by near-infrared radiation in three strains of the Chl d-containing cyanobacterium Acaryochloris marina	Research Article	Denmark	High income	Non-Commercial	2013-02-13	2013-03-13	Yes
Cortical long-range interactions embed statistical knowledge of natural sensory input: a voltage-sensitive dye imaging study	Research Article	Germany	High income	Non-Commercial	2013-02-13	2013-08-02	Yes
Inpatients’ opinions on a hospital in Portugal	Research Article	Portugal	High income	None	2013-02-13	2013-02-13	Yes
Electrophysiological properties of mouse and epitope-tagged human cardiac sodium channel Nav1.5 expressed in HEK293 cells	Research Article	Switzerland	High income	Non-Commercial	2013-02-13	2013-04-05	Yes
Can primary care nurse administered pelvic floor muscle training (PFMT) be implemented for the prevention and treatment of urinary incontinence?	Study Protocol	UK	High income	Non-Commercial	2013-02-13	2013-02-13	Yes
UVB irradiation does not directly induce detectable changes of DNA methylation in human keratinocytes	Research Article	USA	High income	Non-commercial	2013-02-13	2013-02-13	Yes
Rack ‘em, pack 'em and stack ‘em: challenges and opportunities in teaching large classes in higher education	Commentary	Australia	High income	None	2013-02-12	2013-02-12	Yes
Mobile phones affect multiple sperm quality traits: a meta-analysis	Systematic Review	India	Lower middle income	None	2013-02-12	2013-02-12	Yes
Has incentive payment improved venous thrombo-embolism risk assessment and treatment of hospital in-patients?	Research Article	UK	High income	None	2013-02-12	2013-02-12	Yes
The stabilizing effects of genetic diversity on predator-prey dynamics	Research Article	USA	High income	Non-Commercial	2013-02-12	2013-02-12	Yes
Presentation of an umbilical cord cyst with a surprising jet: a case report of a patent urachus	Case Report	Australia	High income	None	2013-02-11	2013-02-11	Yes
Detection of Giardia lamblia stool samples: a comparison of two enzyme-linked immunosorbent assays	Short Research Article	Germany	High income	None	2013-02-11	2013-02-11	No
Selection and validation of reference genes for quantitative gene expression studies in Erythroxylum coca	Research Article	Germany	High income	Non-Commercial	2013-02-08	2013-02-08	Yes
Modulation of proinflammatory activity by the engineered cationic antimicrobial peptide WLBU-2	Research Article	USA	High income	Non-Commercial	2013-02-08	2013-02-08	Yes
Verbal and novel multisensory associative learning in adults	Research Article	Australia	High income	Non-Commercial	2013-02-07	2013-05-28	Yes
Longitudinal RNA sequencing of the deep transcriptome during neurogenesis of cortical glutamatergic neurons from murine ESCs	Data Article	USA	High income	Non-Commercial	2013-02-07	2013-02-07	Yes
Mutation detection in cholestatic patients using microarray resequencing of ATP8B1 and ABCB11	Short Research Article	UK	High income	Commercial	2013-02-06	2013-03-20	Yes
A mutation in negative regulator of basal resistance WRKY17 of Arabidopsis increases susceptibility to Agrobacterium-mediated transient genetic transformation	Research Article	USA	High income	Non-Commercial	2013-02-06	2013-02-15	Yes
Prediction of post-operative pain following arthroscopic subacromial decompression surgery: an observational study	Research Article	UK	High income	Non-Commercial	2013-02-04	2013-02-04	Yes
Construction and accessibility of a cross-species phenotype ontology along with gene annotations for biomedical research	Web Tool	Germany	High income	Non-Commercial	2013-02-01	2014-01-21	Yes
Management of acute and post-operative pain in chronic kidney disease	Clinical Practice Article	Canada	High income	None	2013-01-30	2013-04-05	Yes
Case Report: Laparoscopic trocar management of a giant paraovarian cyst: a case report	Case Report	Egypt	Lower middle income	None	2013-01-30	2013-05-22	Yes
A brief grief over bowel relief	Case Report	Canada	High income	None	2013-01-29	2013-01-29	Yes
Proteins and lipids of glycosomal membranes from Leishmania tarentolae and Trypanosoma brucei	Research Article	Germany	High income	Non-Commercial	2013-01-29	2013-01-29	Yes
Association of spirochetal infection with Morgellons disease	Research Article	USA	High income	Non-Commercial	2013-01-28	2013-01-28	Yes
Human iPSC-derived mesoangioblasts, like their tissue-derived counterparts, suppress T cell proliferation through IDO- and PGE-2-dependent pathways	Research Article	UK	High income	Non-Commercial	2013-01-25	2013-01-25	Yes
Neotendon infilling of a full thickness rotator cuff foot print tear following ultrasound guided liquid platelet rich plasma injection and percutaneous tenotomy: favourable outcome up to one year	Case Report	Australia	High income	None	2013-01-24	2013-01-24	Yes
Memory enhancement produced by post-training exposure to sucrose-conditioned cues	Short Research Article	Canada	High income	Non-Commercial	2013-01-23	2013-01-23	Yes
Correlation between miRNA-targeted-gene promoter methylation and miRNA regulation of target genes	Research Article	Japan	High income	Non-Commercial	2013-01-23	2013-09-11	No
Moving beyond Type I and Type II neuron types	Opinion Article	Canada	High income	Non-Commercial	2013-01-22	2013-01-22	Yes
A flexible user-interface for audiovisual presentation and interactive control in neurobehavioral experiments	Method Article	USA	High income	Non-Commercial	2013-01-22	2014-06-10	Yes
Use of synthetic polymer hydrogels to prepare scaffoldless 3D tissue constructs	Short Research Article	USA	High income	Non-Commercial	2013-01-22	2013-01-22	No
Authors are also reviewers: problems in assigning cause for missing negative studies	Correspondence	Luxembourg	High income	None	2013-01-21	2013-01-21	Yes
Introduction of structured physical examination skills to second year undergraduate medical students	Research Article	Nepal	Low income	Non-Commercial	2013-01-16	2013-01-16	Yes
Implementing a successful journal club in an anesthesiology residency program	Research Article	USA	High income	Non-Commercial	2013-01-16	2013-01-16	Yes
CO2 elevation improves photosynthetic performance in progressive warming environment in white birch seedlings	Research Article	China	Upper middle income	None	2013-01-15	2013-01-15	Yes
Characteristics of exhaled particle production in healthy volunteers: possible implications for infectious disease transmission	Research Article	UK	High income	Non-Commercial	2013-01-15	2013-01-15	Yes
Case Report: Refractory hypotension during general anesthesia despite preoperative discontinuation of an angiotensin receptor blocker	Case Report	USA	High income	Non-Commercial	2013-01-14	2013-01-14	Yes
Maintained consciousness during witnessed asystole after spinal anesthesia for Cesarean section	Case Report	USA	High income	Non-Commercial	2013-01-14	2013-01-14	No
De novo genetic variation revealed in somatic sectors of single Arabidopsis plants	Research Article	Canada	High income	Non-Commercial	2013-01-10	2013-07-30	Yes
I. Embryonal vasculature formation recapitulated in transgenic mammary tumor spheroids implanted pseudo-orthotopicly into mouse dorsal skin fold: the organoblasts concept	Research Article	USA	High income	Non-Commercial	2013-01-10	2013-07-11	Yes
II. Capsular vaso-mimicry formed by transgenic mammary tumor spheroids implanted ectopically into mouse dorsal skin fold: implications for cellular mechanisms of metastasis	Research Article	USA	High income	Non-Commercial	2013-01-10	2013-04-23	Yes
High efficiency generalized transduction in Escherichia coli O157:H7	Short Research Article	USA	High income	Non-Commercial	2013-01-10	2013-01-10	Yes
III. Cellular ultrastructures in situ as key to understanding tumor energy metabolism: biological significance of the Warburg effect	Research Article	USA	High income	Non-Commercial	2013-01-10	2013-01-10	Yes
The novel Arabidopsis thaliana svt2 suppressor of the ascorbic acid-deficient mutant vtc1-1 exhibits phenotypic and genotypic instability	Research Article	USA	High income	Non-Commercial	2013-01-10	2013-01-10	Yes
The prion dilemma confounding science educators	Correspondence	USA	High income	None	2013-01-09	2013-01-09	Yes
Concomitant caries and calculus formation from in situ dentin caries model	Short Research Article	Brazil	Upper middle income	Non-Commercial	2013-01-04	2013-01-04	Yes
ProfileGrids solve the large alignment visualization problem: influenza hemagglutinin example	Web Tool	USA	High income	Non-Commercial	2013-01-04	2013-01-04	No
Biased under-reporting of research reflects biased under-submission more than biased editorial rejection	Correspondence	UK	High income	None	2013-01-02	2013-01-02	Yes
New record of intraspecific nest parasitism by the Silky Starling (Sturnus sericeus)	Short Research Article	China	Upper middle income	Non-Commercial	2012-12-28	2012-12-28	No
Rapid doubling of Alzheimer’s amyloid-β40 and 42 levels in brains of mice exposed to a nickel nanoparticle model of air pollution	Short Research Article	USA	High income	Non-Commercial	2012-12-21	2012-12-21	Yes
Glenoid Labral Tear: follow up case series on ultrasound guided autologous platelet rich plasma in conjunction with a progressive rehabilitation program	Case Report	Australia	High income	None	2012-12-19	2012-12-19	No
Neuronal activity-regulated gene transcription: how are distant synaptic signals conveyed to the nucleus?	Review	Australia	High income	Non-Commercial	2012-12-19	2012-12-19	Yes
Respiratory functions of conservancy workers working in solid waste management sector of Chennai, India	Research Article	India	Lower middle income	Non-Commercial	2012-12-17	2013-06-19	No
Introducing the global medical community to the information presented at local scientific conferences through nephrology blogs	Short Research Article	USA	High income	None	2012-12-14	2012-12-14	Yes
Local indigenous knowledge about some medicinal plants in and around Kakamega forest in western Kenya	Research Article	Kenya	Lower middle income	Non-Commercial	2012-12-13	2012-12-13	Yes
Student feedback about the use of role plays in Sparshanam, a medical humanities module	Research Article	Nepal	Low income	None	2012-12-13	2012-12-13	Yes
Case Report: Capecitabine-induced radiation recall phenomenon: a case report	Case Report	Spain	High income	None	2012-12-13	2013-03-07	Yes
A rare case of monophasic pleuropulmonary synovial sarcoma	Case Report	India	Lower middle income	None	2012-12-11	2012-12-11	Yes Reported South Asian Journal of Cancer
F1FoATP synthase a-subunit of Stenotrophomonas sp. DL18 from Indian Soda Lake, Lonar: a brief report	Short Research Article	India	Lower middle income	Commercial	2012-12-07	2013-04-26	No
Kyasanur forest disease virus: viremia and challenge studies in monkeys with evidence of cross-protection by Langat virus infection	Research Article	USA	High income	Non-Commercial	2012-12-07	2012-12-07	Yes
Constraints, synergies and avenues for scaling up breastfeeding, antibiotics for pneumonia and IMCI interventions in the Cusco region, Peru	Research Article	UK	High income	Non-Commercial	2012-12-05	2012-12-05	Yes
Misunderstanding publication bias: editors are not blameless after all	Opinion Article	Luxembourg	High income	Non-Commercial	2012-12-04	2012-12-04	Yes
Identification of two telomere-proximal fission yeast DNA replication origins constrained by nearby cis-acting sequences to replicate in late S phase	Research Article	USA	High income	Non-Commercial	2012-12-04	2012-12-04	Yes
Does vitamin D deficiency contribute to post-burn bone loss?	Commentary	USA	High income	Non-Commercial	2012-11-28	2012-11-28	Yes
Inhalational sevoflurane in severe bronchial obstruction unresponsive to multipharmacologic therapy: a case report	Case Report	Austria	High income	Non-Commercial	2012-11-26	2012-11-26	Yes
The relationship between political ideology and mortality in Poland	Research Article	UK	High income	Non-Commercial	2012-11-22	2012-11-22	No
Impact of iron levels on cognitive functioning among dental students of Udaipur, Rajasthan (India)	Short Research Article	India	Lower middle income	None	2012-11-21	2012-11-21	No
Continuation of dual anti-platelet therapy after drug-eluting stents in primary angioplasty beyond 12 months	Correspondence	UK	High income	Non-Commercial	2012-11-21	2012-11-21	Yes
Adult onset recurrent seizures as the first presentation of primary hypoparathyroidism	Case Report	India	Lower middle income	None	2012-11-20	2012-11-20	No
Long double stranded RNA is present in scrapie infected cells and tissues	Short Research Article	USA	High income	None	2012-11-20	2012-11-20	No
The distribution of circulating microRNA and their relation to coronary disease	Research Article	USA	High income	Non-Commercial	2012-11-19	2012-11-19	Yes
Student feedback about the use of literature excerpts in Sparshanam, a Medical Humanities module	Research Article	Nepal	Low income	None	2012-11-15	2012-11-15	Yes
Case Report: Pellucid-like keratoconus	Case Report	Syria	Lower middle income	None	2012-11-15	2012-11-15	Yes
Major approaches in early diagnostics of common variable immunodeficiency in adults in Moscow	Research Article	Russia	Upper middle income	None	2012-11-09	2012-11-09	Yes
ALS-linked SOD1 in glial cells enhances ß-N-Methylamino L-Alanine (BMAA)-induced toxicity in Drosophila	Research Article	USA	High income	Non-Commercial	2012-11-09	2012-11-09	Yes
Correlating data from different sensors to increase the positive predictive value of alarms: an empiric assessment	Research Article	USA	High income	Commercial	2012-11-08	2012-11-08	Yes
Respiratory events in patients undergoing laparoscopic gastric bypass surgery	Research Article	USA	High income	None	2012-11-07	2012-11-07	No
Effect of obesity on ovarian reserve parameters in mid-reproductive age women	Research Article	Iraq	Upper middle income	Non-Commercial	2012-11-06	2012-11-06	No
Case Report: Vocal cord collapse during phrenic nerve-paced respiration in congenital central hypoventilation syndrome	Case Report	USA	High income	Non-Commercial	2012-11-01	2012-11-01	Yes
Case Report: Case report: a rare salivary gland tumor	Case Report	India	Lower middle income	None	2012-10-31	2012-10-31	No
Pleural effusion as the initial extramedullary manifestation of Acute Myeloid Leukemia	Case Report	Peurto Rico	High income	None	2012-10-30	2012-10-30	Yes
Upregulation of human β-defensin-3 and cathelicidin LL-37 in Kaposi’s sarcoma	Research Article	Egypt	Lower middle income	None	2012-10-26	2012-12-14	Yes
Corticoid-associated complications in elderly	Research Article	Tunisia	Lower middle income	None	2012-10-26	2012-10-26	Yes Reported La Tunisie Medicale
Termination of mid-trimester pregnancies: misoprostol versus concurrent weighted Foley catheter and misoprostol	Research Article	Egypt	Lower middle income	None	2012-10-25	2012-11-28	No
Effect of storage levels of nitric oxide derivatives in blood components	Research Article	USA	High income	Non-Commercial	2012-10-22	2012-10-22	Yes
Resolving the paradox for protein aggregation diseases: NMR structure and dynamics of the membrane-embedded P56S-MSP causing ALS imply a common mechanism for aggregation-prone proteins to attack membranes	Research Article	Singapore	High income	Non-Commercial	2012-10-21	2014-07-22	Yes
Curative treatment in a patient with gastric cancer stage IV: a case report	Case Report	Germany	High income	None	2012-10-19	2012-10-19	Yes
CA72-4 may contribute to real-time reconnaissance of gastric cancer	Research Article	Israel	High income	Non-Commercial	2012-10-19	2012-10-19	No
Ankylosis of the hips and knees due to sickle cell disease	Case Report	Saudi Arabia	High income	None	2012-10-19	2012-10-19	Yes
Systemic lupus erythematosus and Hodgkin disease	Case Report	Tunisia	Lower middle income	None	2012-10-18	2012-10-18	No
Common ground for biodiversity and ecosystem services: the “partial protection” challenge	Commentary	Australia	High income	None	2012-10-16	2012-10-16	Yes
Donor awareness: key to successful voluntary blood donation	Research Article	India	Lower middle income	None	2012-10-16	2012-10-16	No
A hematologic condition expressed as a lung disease	Case Report	Peurto Rico	High income	None	2012-10-12	2012-10-12	Yes
Evolution of alarm cues: a test of the kin selection hypothesis	Research Article	Germany	High income	Non-Commercial	2012-10-11	2014-05-27	No
Expression of erythropoietin in Indian tetraploid potato variety	Research Article	India	Lower middle income	Both	2012-10-11	2012-10-11	No
Improving educational environment in medical colleges through transactional analysis practice of teachers	Research Article	India	Lower middle income	None	2012-10-09	2012-10-09	Yes
Longhorned beetle (Coleoptera: Cerambycidae) diversity in a fragmented temperate forest landscape	Short Research Article	USA	High income	Non-Commercial	2012-10-09	2013-03-14	Yes
Female circumcision: Limiting the harm	Opinion Article	Egypt	Lower middle income	None	2012-10-05	2012-11-08	Yes
A rare variation of hydranencephaly: case report	Case Report	Sri Lanka	Lower middle income	None	2012-10-03	2014-01-30	Yes
Terminal investment induced by a bacteriophage in a rhizosphere bacterium	Research Article	France	High income	Non-Commercial	2012-10-02	2013-05-20	Yes
The efficacy of disinfectants on abattoirs’ Candida albicans isolates in Niger Delta region	Research Article	Nigeria	Lower middle income	None	2012-10-01	2012-10-01	Yes
A domain sequence approach to pangenomics: applications to Escherichia coli	Research Article	Norway	High income	Non-Commercial	2012-10-01	2013-05-29	Yes
Identifying spatial priorities for protecting ecosystem services	Research Article	Australia	High income	Non-Commercial	2012-09-27	2012-09-27	Yes
Folie a deux: a case report	Case Report	Pakistan	Lower middle income	None	2012-09-27	2012-09-27	Yes
Is the pan-genome also a pan-selectome?	Opinion Article	Denmark	High income	Non-Commercial	2012-09-21	2012-09-21	Yes
Insulinoma presenting as refractory seizure disorder	Case Report	India	Lower middle income	None	2012-09-21	2012-09-21	Yes
Progress and challenges in the computational prediction of gene function using networks	Opinion Article	Canada	High income	Non-Commercial	2012-09-07	2012-09-07	Yes
Case report: Intradiscal oxygen ozone therapy in uncontained lumbar disc herniation	Case Report	Australia	High income	None	2012-08-30	2012-08-30	No
Diversion at the ER: How Plasmodium falciparum exports proteins into host erythrocytes	Opinion Article	Germany	High income	Non-Commercial	2012-08-22	2012-12-07	Yes
Freely available compound data sets and software tools for chemoinformatics and computational medicinal chemistry applications	Data Article	Germany	High income	None	2012-08-14	2012-08-14	Yes
Murine Tim-1 is excluded from the immunological synapse	Research Article	USA	High income	Non-Commercial	2012-08-10	2012-10-10	Yes
Exploring the membrane topology of prohormone convertase 1 in AtT20 Cells: in situ analysis by immunofluorescence microscopy	Research Article	USA	High income	Non-Commercial	2012-08-08	2012-08-08	Yes
Innate B cells: oxymoron or validated concept?	Commentary	USA	High income	Non-Commercial	2012-08-02	2012-08-02	Yes
High fidelity optogenetic control of individual prefrontal cortical pyramidal neurons in vivo	Research Article	USA	High income	Non-Commercial	2012-07-30	2012-07-30	Yes
Sirenomelia in a Cameroonian woman: a case report and review of the literature	Case Report	Cameroon	Lower middle income	None	2012-07-26	2012-09-06	Yes
NIH Portfolio Allocation, Lemmings, and the Silent Spring: A Time-Capsule Commentary & Its Update	Commentary	USA	High income	None	2012-07-20	2012-07-20	Yes
Rapamycin-insensitive mTORC1 activity controls eIF4E:4E-BP1 binding	Research Article	Canada	High income	Non-Commercial	2012-07-18	2012-07-18	Yes
Considerations for clinical read alignment and mutational profiling using next-generation sequencing	Research Article	UK	High income	None	2012-07-16	2012-09-20	Yes
Low budget analysis of Direct-To-Consumer genomic testing familial data	Research Article	UK	High income	None	2012-07-16	2012-07-16	Yes
Knowledge of specific HIV transmission modes in relation to HIV infection in Mozambique	Research Article	USA	High income	None	2012-07-13	2012-07-13	Yes
