# Supplementary material for: Who and why do researchers opt to publish in post-publication peer review platforms? - findings from a review and survey of F1000 Research
Source: F1000Res. 2018 Jun 27;7:920. [Version 1] doi: 10.12688/f1000research.15436.1 (PMC6053701; doi:10.12688/f1000research.15436.1)
Supplement: Supplementary file 2 [file f1000research-7-16821-s0001.tgz]

Archive with 1 entries (1 files):
- 1bd8f3c5-4ba8-40a5-aab7-d66cd5224c31.docx
